# Supplementary material for: Unusual bonding situations in Th(iv) and U(iv)–Al(iii) pnictogen complexes
Source: Chem Sci. 2026 Mar 18;17(18):9158–67. doi: 10.1039/d5sc09143h (PMC12997793; doi:10.1039/d5sc09143h)
Supplement: SC-017-D5SC09143H-s002 [file SC-017-D5SC09143H-s002.cif]

# Supplementary Information (SI) for Chemical Science.
# This journal is © The Royal Society of Chemistry 2026

####################################################################### 
# 
# This file contains crystal structure data downloaded from the 
# Cambridge Structural Database (CSD) hosted by the Cambridge 
# Crystallographic Data Centre (CCDC).
# 
# Full information about CCDC data access policies and citation 
# guidelines are available at http://www.ccdc.cam.ac.uk/access/V1 
# 
# Audit and citation data items may have been added by the CCDC. 
# Please retain this information to preserve the provenance of 
# this file and to allow appropriate attribution of the data. 
# 
#######################################################################

data_1
_database_code_depnum_ccdc_archive 'CCDC 2501693'
loop_
_audit_author_name
_audit_author_address
'Steven Kelley'
;University of Missouri
United States of America
;
_audit_update_record             
;
2025-11-10 deposited with the CCDC.	2026-03-10 downloaded from the CCDC.
;
_audit_creation_date             2025-09-30
_audit_creation_method           
;
Olex2 1.5
(compiled 2025.07.13 svn.rb7424aed for OlexSys, GUI svn.r7311)
;
_shelx_SHELXL_version_number     2019/3
_chemical_name_common            ?
_chemical_name_systematic        ?
_chemical_formula_moiety         'C48 H67 Al P2 Th, 0.5(C4 H10 O)'
_chemical_formula_sum            'C50 H72 Al O0.50 P2 Th'
_chemical_formula_weight         1002.03
_chemical_melting_point          ?
loop_
_atom_type_symbol
_atom_type_description
_atom_type_scat_dispersion_real
_atom_type_scat_dispersion_imag
_atom_type_scat_source
C C 0.0033 0.0016 'International Tables Vol C Tables 4.2.6.8 and 6.1.1.4'
H H 0.0000 0.0000 'International Tables Vol C Tables 4.2.6.8 and 6.1.1.4'
O O 0.0106 0.0060 'International Tables Vol C Tables 4.2.6.8 and 6.1.1.4'
P P 0.1023 0.0942 'International Tables Vol C Tables 4.2.6.8 and 6.1.1.4'
Al Al 0.0645 0.0514 'International Tables Vol C Tables 4.2.6.8 and 6.1.1.4'
Th Th -7.2400 8.8979 'International Tables Vol C Tables 4.2.6.8 and 6.1.1.4'

_shelx_space_group_comment       
;
The symmetry employed for this shelxl refinement is uniquely defined
by the following loop, which should always be used as a source of
symmetry information in preference to the above space-group names.
They are only intended as comments.
;
_space_group_crystal_system      triclinic
_space_group_IT_number           2
_space_group_name_H-M_alt        'P -1'
_space_group_name_Hall           '-P 1'
loop_
_space_group_symop_operation_xyz
'x, y, z'
'-x, -y, -z'

_cell_length_a                   10.7096(6)
_cell_length_b                   15.0349(10)
_cell_length_c                   15.6459(9)
_cell_angle_alpha                91.198(2)
_cell_angle_beta                 105.249(2)
_cell_angle_gamma                104.290(2)
_cell_volume                     2345.4(2)
_cell_formula_units_Z            2
_cell_measurement_reflns_used    9871
_cell_measurement_temperature    173.0
_cell_measurement_theta_max      27.53
_cell_measurement_theta_min      2.76
_shelx_estimated_absorpt_T_max   0.908
_shelx_estimated_absorpt_T_min   0.734
_exptl_absorpt_coefficient_mu    3.299
_exptl_absorpt_correction_T_max  0.7456
_exptl_absorpt_correction_T_min  0.6759
_exptl_absorpt_correction_type   multi-scan
_exptl_absorpt_process_details   'Bruker AXScale'
_exptl_absorpt_special_details   ?
_exptl_crystal_colour            orange
_exptl_crystal_colour_primary    orange
_exptl_crystal_density_diffrn    1.419
_exptl_crystal_density_meas      ?
_exptl_crystal_density_method    ?
_exptl_crystal_description       irregular
_exptl_crystal_F_000             1018
_exptl_crystal_size_max          0.1
_exptl_crystal_size_mid          0.08
_exptl_crystal_size_min          0.03
_exptl_transmission_factor_max   ?
_exptl_transmission_factor_min   ?
_diffrn_reflns_av_R_equivalents  0.0359
_diffrn_reflns_av_unetI/netI     0.0250
_diffrn_reflns_Laue_measured_fraction_full 0.997
_diffrn_reflns_Laue_measured_fraction_max 0.995
_diffrn_reflns_limit_h_max       13
_diffrn_reflns_limit_h_min       -13
_diffrn_reflns_limit_k_max       19
_diffrn_reflns_limit_k_min       -19
_diffrn_reflns_limit_l_max       20
_diffrn_reflns_limit_l_min       -20
_diffrn_reflns_number            78332
_diffrn_reflns_point_group_measured_fraction_full 0.997
_diffrn_reflns_point_group_measured_fraction_max 0.995
_diffrn_reflns_theta_full        25.242
_diffrn_reflns_theta_max         27.505
_diffrn_reflns_theta_min         2.756
_diffrn_ambient_temperature      173.0
_diffrn_detector_area_resol_mean ?
_diffrn_measured_fraction_theta_full 0.997
_diffrn_measured_fraction_theta_max 0.995
_diffrn_measurement_device_type  'Bruker Photon II CMOS area detector'
_diffrn_measurement_method       'shutterless omega and phi scans'
_diffrn_radiation_monochromator  'mirror optics'
_diffrn_radiation_type           MoK\a
_diffrn_radiation_wavelength     0.71073
_diffrn_source                   'Incoatec IMuS microfocus Mo tube'
_diffrn_standards_number         0
_reflns_Friedel_coverage         0.000
_reflns_Friedel_fraction_full    .
_reflns_Friedel_fraction_max     .
_reflns_number_gt                9856
_reflns_number_total             10715
_reflns_special_details          
;
 Reflections were merged by SHELXL according to the crystal
 class for the calculation of statistics and refinement.
 
 _reflns_Friedel_fraction is defined as the number of unique
 Friedel pairs measured divided by the number that would be
 possible theoretically, ignoring centric projections and
 systematic absences.
;
_reflns_threshold_expression     'I > 2\s(I)'
_computing_cell_refinement       'Bruker Apex4 V.2022.1-1/SAINT V8.40B'
_computing_data_collection       'Bruker Apex4 V.2022.1-1'
_computing_data_reduction        'Bruker Apex4 V.2022.1-1/SAINT V8.40B'
_computing_molecular_graphics    'Olex2 1.5 (Dolomanov et al., 2009)'
_computing_publication_material  'Olex2 1.5 (Dolomanov et al., 2009)'
_computing_structure_refinement  'ShelXL (Sheldrick, 2015)'
_computing_structure_solution    'ShelXT (Sheldrick, 2015)'
_refine_diff_density_max         1.903
_refine_diff_density_min         -0.755
_refine_diff_density_rms         0.094
_refine_ls_extinction_coef       .
_refine_ls_extinction_method     none
_refine_ls_goodness_of_fit_ref   1.045
_refine_ls_hydrogen_treatment    constr
_refine_ls_matrix_type           full
_refine_ls_number_parameters     540
_refine_ls_number_reflns         10715
_refine_ls_number_restraints     0
_refine_ls_R_factor_all          0.0308
_refine_ls_R_factor_gt           0.0266
_refine_ls_restrained_S_all      1.045
_refine_ls_shift/su_max          0.001
_refine_ls_shift/su_mean         0.000
_refine_ls_structure_factor_coef Fsqd
_refine_ls_weighting_details     
'w=1/[\s^2^(Fo^2^)+(0.0350P)^2^+2.9717P] where P=(Fo^2^+2Fc^2^)/3'
_refine_ls_weighting_scheme      calc
_refine_ls_wR_factor_gt          0.0656
_refine_ls_wR_factor_ref         0.0672
_refine_special_details          ?
_olex2_refinement_description    
;
1. Others
 Fixed Sof: P1'(0.2) P1(0.8) P2'(0.2) P2(0.8) C1S(0.5) H1SA(0.5) H1SB(0.5)
 H1SC(0.5) C2S(0.5) H2SA(0.5) H2SB(0.5) C3S(0.5) H3SA(0.5) H3SB(0.5) C4S(0.5)
 H4SA(0.5) H4SB(0.5) H4SC(0.5)
2.a Secondary CH2 refined with riding coordinates:
 C2S(H2SA,H2SB), C3S(H3SA,H3SB)
2.b Me refined with riding coordinates:
 C1S(H1SA,H1SB,H1SC), C4S(H4SA,H4SB,H4SC)
2.c Aromatic/amide H refined with riding coordinates:
 C33(H33), C35(H35), C42(H42), C44(H44)
2.d Idealised Me refined as rotating group:
 C6(H6A,H6B,H6C), C7(H7A,H7B,H7C), C8(H8A,H8B,H8C), C9(H9A,H9B,H9C), C10(H10A,
 H10B,H10C), C16(H16A,H16B,H16C), C17(H17A,H17B,H17C), C18(H18A,H18B,H18C),
 C19(H19A,H19B,H19C), C20(H20A,H20B,H20C), C26(H26A,H26B,H26C), C27(H27A,H27B,
 H27C), C28(H28A,H28B,H28C), C29(H29A,H29B,H29C), C30(H30A,H30B,H30C), C37(H37A,
 H37B,H37C), C38(H38A,H38B,H38C), C39(H39A,H39B,H39C), C46(H46A,H46B,H46C),
 C47(H47A,H47B,H47C), C48(H48A,H48B,H48C)
;
_atom_sites_solution_hydrogens   geom
_atom_sites_solution_primary     dual
_atom_sites_solution_secondary   difmap
loop_
_atom_site_label
_atom_site_type_symbol
_atom_site_fract_x
_atom_site_fract_y
_atom_site_fract_z
_atom_site_U_iso_or_equiv
_atom_site_adp_type
_atom_site_occupancy
_atom_site_site_symmetry_order
_atom_site_calc_flag
_atom_site_refinement_flags_posn
_atom_site_refinement_flags_adp
_atom_site_refinement_flags_occupancy
_atom_site_disorder_assembly
_atom_site_disorder_group
Th1 Th 0.35660(2) 0.64055(2) 0.76460(2) 0.02481(4) Uani 1 1 d . . . . .
P1' P 0.6044(4) 0.7560(3) 0.8537(3) 0.0258(9) Uiso 0.2 1 d . . . A 2
P1 P 0.57329(11) 0.77544(8) 0.87996(8) 0.0333(2) Uani 0.8 1 d . . . A 1
P2' P 0.4072(4) 0.7806(3) 0.6444(3) 0.0227(9) Uiso 0.2 1 d . . . A 2
P2 P 0.45608(16) 0.75255(10) 0.64608(7) 0.0450(3) Uani 0.8 1 d . . . A 1
Al1 Al 0.59877(9) 0.86313(6) 0.75849(6) 0.02978(19) Uani 1 1 d . . . . .
O1S O 0.000000 1.000000 0.500000 0.151(4) Uani 1 2 d S T P . .
C1 C 0.2173(3) 0.7508(2) 0.8288(2) 0.0361(7) Uani 1 1 d . . . . .
C1S C 0.1340(18) 1.0991(13) 0.6141(15) 0.099(5) Uani 0.5 1 d . . . B -1
H1SA H 0.138952 1.160874 0.638353 0.149 Uiso 0.5 1 calc R . . B -1
H1SB H 0.123958 1.055571 0.659092 0.149 Uiso 0.5 1 calc R . . B -1
H1SC H 0.216385 1.100110 0.597432 0.149 Uiso 0.5 1 calc R . . B -1
C2 C 0.2088(3) 0.6743(3) 0.8798(2) 0.0381(8) Uani 1 1 d . . . . .
C2S C 0.0180(17) 1.0701(13) 0.5349(12) 0.100(6) Uani 0.5 1 d . . . B -1
H2SA H -0.063463 1.071954 0.552855 0.121 Uiso 0.5 1 calc R . . B -1
H2SB H 0.028608 1.116322 0.491431 0.121 Uiso 0.5 1 calc R . . B -1
C3 C 0.1176(3) 0.5970(3) 0.8235(3) 0.0423(8) Uani 1 1 d . . . . .
C3S C -0.1006(16) 0.9471(11) 0.4287(10) 0.079(4) Uani 0.5 1 d . . . B -1
H3SA H -0.115297 0.987446 0.379859 0.095 Uiso 0.5 1 calc R . . B -1
H3SB H -0.184089 0.930821 0.447580 0.095 Uiso 0.5 1 calc R . . B -1
C4 C 0.0759(3) 0.6261(3) 0.7376(2) 0.0441(9) Uani 1 1 d . . . . .
C4S C -0.0843(19) 0.8586(10) 0.3895(13) 0.098(5) Uani 0.5 1 d . . . B -1
H4SA H -0.163775 0.830411 0.340307 0.146 Uiso 0.5 1 calc R . . B -1
H4SB H -0.004669 0.872655 0.367407 0.146 Uiso 0.5 1 calc R . . B -1
H4SC H -0.073896 0.815671 0.435557 0.146 Uiso 0.5 1 calc R . . B -1
C5 C 0.1364(3) 0.7204(3) 0.7415(2) 0.0391(8) Uani 1 1 d . . . . .
C6 C 0.2829(4) 0.8501(3) 0.8621(3) 0.0550(10) Uani 1 1 d . . . . .
H6A H 0.356718 0.854055 0.915849 0.083 Uiso 1 1 calc GR . . . .
H6B H 0.216918 0.878747 0.876010 0.083 Uiso 1 1 calc GR . . . .
H6C H 0.318089 0.882371 0.816145 0.083 Uiso 1 1 calc GR . . . .
C7 C 0.2746(4) 0.6751(4) 0.9773(3) 0.0562(11) Uani 1 1 d . . . . .
H7A H 0.353359 0.650765 0.985201 0.084 Uiso 1 1 calc GR . . . .
H7B H 0.210947 0.636728 1.005091 0.084 Uiso 1 1 calc GR . . . .
H7C H 0.302491 0.738494 1.005162 0.084 Uiso 1 1 calc GR . . . .
C8 C 0.0540(5) 0.5094(3) 0.8578(4) 0.0753(15) Uani 1 1 d . . . . .
H8A H -0.001196 0.464511 0.807494 0.113 Uiso 1 1 calc GR . . . .
H8B H -0.002346 0.522559 0.894064 0.113 Uiso 1 1 calc GR . . . .
H8C H 0.124267 0.484019 0.894178 0.113 Uiso 1 1 calc GR . . . .
C9 C -0.0314(4) 0.5707(4) 0.6587(3) 0.0736(15) Uani 1 1 d . . . . .
H9A H 0.009074 0.560370 0.611261 0.110 Uiso 1 1 calc GR . . . .
H9B H -0.099155 0.604479 0.637082 0.110 Uiso 1 1 calc GR . . . .
H9C H -0.073648 0.511178 0.676589 0.110 Uiso 1 1 calc GR . . . .
C10 C 0.1007(5) 0.7829(4) 0.6693(3) 0.0620(12) Uani 1 1 d . . . . .
H10A H 0.182288 0.828056 0.665993 0.093 Uiso 1 1 calc GR . . . .
H10B H 0.038431 0.815207 0.683399 0.093 Uiso 1 1 calc GR . . . .
H10C H 0.058152 0.745908 0.612031 0.093 Uiso 1 1 calc GR . . . .
C11 C 0.2774(4) 0.4501(2) 0.7231(2) 0.0399(8) Uani 1 1 d . . . . .
C12 C 0.3784(3) 0.4660(2) 0.8059(2) 0.0352(7) Uani 1 1 d . . . . .
C13 C 0.5026(3) 0.5075(2) 0.7903(2) 0.0327(7) Uani 1 1 d . . . . .
C14 C 0.4803(3) 0.5179(2) 0.6985(2) 0.0349(7) Uani 1 1 d . . . . .
C15 C 0.3410(4) 0.4852(2) 0.6575(2) 0.0386(8) Uani 1 1 d . . . . .
C16 C 0.1375(4) 0.3884(3) 0.7041(3) 0.0619(12) Uani 1 1 d . . . . .
H16A H 0.110987 0.382203 0.759539 0.093 Uiso 1 1 calc GR . . . .
H16B H 0.134881 0.327555 0.678939 0.093 Uiso 1 1 calc GR . . . .
H16C H 0.075354 0.415331 0.661575 0.093 Uiso 1 1 calc GR . . . .
C17 C 0.3622(4) 0.4374(3) 0.8949(3) 0.0492(9) Uani 1 1 d . . . . .
H17A H 0.375991 0.492283 0.934701 0.074 Uiso 1 1 calc GR . . . .
H17B H 0.428469 0.403624 0.920889 0.074 Uiso 1 1 calc GR . . . .
H17C H 0.271741 0.397596 0.887130 0.074 Uiso 1 1 calc GR . . . .
C18 C 0.6358(4) 0.5222(3) 0.8591(3) 0.0421(8) Uani 1 1 d . . . . .
H18A H 0.708226 0.539951 0.830399 0.063 Uiso 1 1 calc GR . . . .
H18B H 0.640434 0.465018 0.887125 0.063 Uiso 1 1 calc GR . . . .
H18C H 0.645332 0.571270 0.904426 0.063 Uiso 1 1 calc GR . . . .
C19 C 0.5849(4) 0.5426(3) 0.6489(3) 0.0463(9) Uani 1 1 d . . . . .
H19A H 0.550990 0.573121 0.596240 0.069 Uiso 1 1 calc GR . . . .
H19B H 0.605530 0.486524 0.630306 0.069 Uiso 1 1 calc GR . . . .
H19C H 0.666459 0.584424 0.687701 0.069 Uiso 1 1 calc GR . . . .
C20 C 0.2743(5) 0.4792(3) 0.5596(3) 0.0594(11) Uani 1 1 d . . . . .
H20A H 0.177729 0.470893 0.549859 0.089 Uiso 1 1 calc GR . . . .
H20B H 0.289581 0.426696 0.529586 0.089 Uiso 1 1 calc GR . . . .
H20C H 0.311930 0.536142 0.535523 0.089 Uiso 1 1 calc GR . . . .
C21 C 0.7802(4) 0.9767(2) 0.7556(3) 0.0441(8) Uani 1 1 d . . . . .
C22 C 0.7529(4) 0.9933(2) 0.8378(3) 0.0432(8) Uani 1 1 d . . . . .
C23 C 0.6251(4) 1.0112(2) 0.8190(2) 0.0407(8) Uani 1 1 d . . . . .
C24 C 0.5742(4) 1.0069(2) 0.7252(3) 0.0431(8) Uani 1 1 d . . . . .
C25 C 0.6703(4) 0.9879(2) 0.6864(2) 0.0434(8) Uani 1 1 d . . . . .
C26 C 0.9139(4) 0.9691(3) 0.7460(4) 0.0648(12) Uani 1 1 d . . . . .
H26A H 0.956382 0.937991 0.795525 0.097 Uiso 1 1 calc GR . . . .
H26B H 0.971854 1.030971 0.746742 0.097 Uiso 1 1 calc GR . . . .
H26C H 0.900377 0.933557 0.689653 0.097 Uiso 1 1 calc GR . . . .
C27 C 0.8447(5) 0.9960(3) 0.9284(3) 0.0681(14) Uani 1 1 d . . . . .
H27A H 0.791678 0.976484 0.970310 0.102 Uiso 1 1 calc GR . . . .
H27B H 0.900948 1.059019 0.947359 0.102 Uiso 1 1 calc GR . . . .
H27C H 0.901773 0.954428 0.927071 0.102 Uiso 1 1 calc GR . . . .
C28 C 0.5625(5) 1.0368(3) 0.8874(3) 0.0650(13) Uani 1 1 d . . . . .
H28A H 0.467547 1.032241 0.859435 0.097 Uiso 1 1 calc GR . . . .
H28B H 0.608385 1.100186 0.913112 0.097 Uiso 1 1 calc GR . . . .
H28C H 0.570501 0.994810 0.934375 0.097 Uiso 1 1 calc GR . . . .
C29 C 0.4425(5) 1.0222(3) 0.6745(3) 0.0645(12) Uani 1 1 d . . . . .
H29A H 0.394476 0.970654 0.628934 0.097 Uiso 1 1 calc GR . . . .
H29B H 0.458514 1.079731 0.645862 0.097 Uiso 1 1 calc GR . . . .
H29C H 0.388454 1.026320 0.715425 0.097 Uiso 1 1 calc GR . . . .
C30 C 0.6579(5) 0.9864(3) 0.5880(3) 0.0632(12) Uani 1 1 d . . . . .
H30A H 0.735928 0.970796 0.576505 0.095 Uiso 1 1 calc GR . . . .
H30B H 0.653578 1.047217 0.568195 0.095 Uiso 1 1 calc GR . . . .
H30C H 0.576027 0.940135 0.555519 0.095 Uiso 1 1 calc GR . . . .
C31 C 0.7385(3) 0.7703(2) 0.9548(2) 0.0295(6) Uani 1 1 d . . . . .
C32 C 0.8452(4) 0.7499(2) 0.9292(2) 0.0366(7) Uani 1 1 d . . . . .
C33 C 0.9601(4) 0.7467(3) 0.9923(3) 0.0448(9) Uani 1 1 d . . . . .
H33 H 1.030232 0.731246 0.973571 0.054 Uiso 1 1 calc R . . . .
C34 C 0.9776(3) 0.7651(2) 1.0827(3) 0.0439(9) Uani 1 1 d . . . . .
C35 C 0.8742(4) 0.7883(2) 1.1073(2) 0.0390(8) Uani 1 1 d . . . . .
H35 H 0.884674 0.802647 1.168649 0.047 Uiso 1 1 calc R . . . .
C36 C 0.7551(3) 0.7913(2) 1.0457(2) 0.0329(7) Uani 1 1 d . . . . .
C37 C 0.8355(5) 0.7336(3) 0.8311(3) 0.0607(12) Uani 1 1 d . . . . .
H37A H 0.847589 0.792637 0.804815 0.091 Uiso 1 1 calc GR . . . .
H37B H 0.747163 0.693128 0.800267 0.091 Uiso 1 1 calc GR . . . .
H37C H 0.905409 0.704437 0.824894 0.091 Uiso 1 1 calc GR . . . .
C38 C 1.1048(4) 0.7618(3) 1.1509(4) 0.0702(14) Uani 1 1 d . . . . .
H38A H 1.181093 0.806196 1.139249 0.105 Uiso 1 1 calc GR . . . .
H38B H 1.117611 0.699647 1.147382 0.105 Uiso 1 1 calc GR . . . .
H38C H 1.098490 0.777454 1.210472 0.105 Uiso 1 1 calc GR . . . .
C39 C 0.6509(4) 0.8188(3) 1.0804(3) 0.0548(10) Uani 1 1 d . . . . .
H39A H 0.572071 0.766200 1.070842 0.082 Uiso 1 1 calc GR . . . .
H39B H 0.624984 0.869915 1.048777 0.082 Uiso 1 1 calc GR . . . .
H39C H 0.687596 0.838338 1.144125 0.082 Uiso 1 1 calc GR . . . .
C40 C 0.4552(4) 0.7469(2) 0.5310(2) 0.0371(7) Uani 1 1 d . . . . .
C41 C 0.3379(4) 0.7347(3) 0.4604(2) 0.0394(8) Uani 1 1 d . . . . .
C42 C 0.3430(4) 0.7235(3) 0.3732(2) 0.0445(9) Uani 1 1 d . . . . .
H42 H 0.262685 0.715499 0.326455 0.053 Uiso 1 1 calc R . . . .
C43 C 0.4591(4) 0.7235(2) 0.3517(2) 0.0447(9) Uani 1 1 d . . . . .
C44 C 0.5731(4) 0.7336(2) 0.4206(3) 0.0446(9) Uani 1 1 d . . . . .
H44 H 0.654142 0.732110 0.407193 0.053 Uiso 1 1 calc R . . . .
C45 C 0.5748(4) 0.7459(2) 0.5094(3) 0.0425(8) Uani 1 1 d . . . . .
C46 C 0.2056(4) 0.7347(4) 0.4769(3) 0.0641(12) Uani 1 1 d . . . . .
H46A H 0.178623 0.682611 0.510577 0.096 Uiso 1 1 calc GR . . . .
H46B H 0.137425 0.729026 0.419839 0.096 Uiso 1 1 calc GR . . . .
H46C H 0.214621 0.792477 0.510992 0.096 Uiso 1 1 calc GR . . . .
C47 C 0.4617(6) 0.7147(3) 0.2559(3) 0.0690(14) Uani 1 1 d . . . . .
H47A H 0.464320 0.774370 0.231401 0.104 Uiso 1 1 calc GR . . . .
H47B H 0.381000 0.668705 0.221439 0.104 Uiso 1 1 calc GR . . . .
H47C H 0.541408 0.695336 0.252777 0.104 Uiso 1 1 calc GR . . . .
C48 C 0.7077(4) 0.7598(3) 0.5783(3) 0.0637(12) Uani 1 1 d . . . . .
H48A H 0.695389 0.723646 0.628258 0.096 Uiso 1 1 calc GR . . . .
H48B H 0.743758 0.825262 0.599735 0.096 Uiso 1 1 calc GR . . . .
H48C H 0.770530 0.739562 0.551757 0.096 Uiso 1 1 calc GR . . . .

loop_
_atom_site_aniso_label
_atom_site_aniso_U_11
_atom_site_aniso_U_22
_atom_site_aniso_U_33
_atom_site_aniso_U_23
_atom_site_aniso_U_13
_atom_site_aniso_U_12
Th1 0.02192(6) 0.02947(6) 0.02332(6) 0.00052(4) 0.00564(4) 0.00805(4)
P1 0.0294(5) 0.0376(6) 0.0249(5) 0.0039(4) -0.0016(5) 0.0039(5)
P2 0.0594(8) 0.0423(7) 0.0234(5) 0.0016(5) 0.0121(5) -0.0052(7)
Al1 0.0292(5) 0.0313(5) 0.0271(5) 0.0019(4) 0.0042(4) 0.0088(4)
O1S 0.103(7) 0.148(10) 0.169(10) -0.001(8) 0.020(7) -0.005(8)
C1 0.0266(15) 0.0469(19) 0.0399(18) -0.0005(15) 0.0114(13) 0.0170(14)
C1S 0.086(11) 0.073(11) 0.144(18) 0.011(10) 0.049(12) 0.010(9)
C2 0.0322(17) 0.057(2) 0.0328(17) 0.0030(15) 0.0144(14) 0.0194(16)
C2S 0.074(10) 0.149(17) 0.121(14) 0.083(14) 0.060(10) 0.066(12)
C3 0.0303(17) 0.049(2) 0.055(2) 0.0085(17) 0.0209(16) 0.0121(15)
C3S 0.072(9) 0.092(11) 0.087(10) 0.021(8) 0.036(8) 0.032(9)
C4 0.0236(16) 0.065(2) 0.042(2) -0.0102(17) 0.0052(14) 0.0125(16)
C4S 0.108(12) 0.084(10) 0.121(13) 0.012(9) 0.066(10) 0.025(9)
C5 0.0282(16) 0.062(2) 0.0351(18) 0.0068(16) 0.0103(14) 0.0236(16)
C6 0.048(2) 0.050(2) 0.071(3) -0.008(2) 0.016(2) 0.0227(19)
C7 0.055(2) 0.090(3) 0.035(2) 0.010(2) 0.0153(18) 0.036(2)
C8 0.064(3) 0.063(3) 0.114(4) 0.019(3) 0.057(3) 0.009(2)
C9 0.035(2) 0.097(4) 0.072(3) -0.029(3) -0.011(2) 0.018(2)
C10 0.058(3) 0.099(4) 0.051(2) 0.023(2) 0.020(2) 0.054(3)
C11 0.0403(19) 0.0286(16) 0.046(2) -0.0053(14) 0.0082(15) 0.0044(14)
C12 0.0405(18) 0.0276(16) 0.0384(18) 0.0035(13) 0.0126(14) 0.0084(13)
C13 0.0357(17) 0.0270(15) 0.0370(17) 0.0033(13) 0.0087(14) 0.0127(13)
C14 0.0417(18) 0.0329(17) 0.0358(17) -0.0003(13) 0.0149(14) 0.0162(14)
C15 0.0445(19) 0.0384(18) 0.0295(17) -0.0089(14) -0.0010(14) 0.0176(15)
C16 0.052(2) 0.045(2) 0.075(3) -0.012(2) 0.010(2) -0.0025(19)
C17 0.050(2) 0.047(2) 0.052(2) 0.0171(18) 0.0174(18) 0.0100(18)
C18 0.0425(19) 0.0398(19) 0.046(2) 0.0107(16) 0.0087(16) 0.0178(16)
C19 0.055(2) 0.050(2) 0.046(2) 0.0039(17) 0.0252(18) 0.0243(18)
C20 0.072(3) 0.065(3) 0.035(2) -0.0131(19) -0.0002(19) 0.025(2)
C21 0.0395(19) 0.0317(18) 0.057(2) 0.0004(16) 0.0144(17) 0.0020(15)
C22 0.044(2) 0.0308(17) 0.044(2) 0.0036(15) 0.0014(16) 0.0003(15)
C23 0.050(2) 0.0266(16) 0.044(2) -0.0019(14) 0.0134(16) 0.0070(15)
C24 0.046(2) 0.0317(18) 0.046(2) 0.0006(15) 0.0032(16) 0.0111(15)
C25 0.050(2) 0.0351(18) 0.0387(19) 0.0005(15) 0.0082(16) 0.0042(16)
C26 0.038(2) 0.053(3) 0.099(4) 0.005(2) 0.020(2) 0.0037(19)
C27 0.078(3) 0.044(2) 0.049(2) 0.0052(19) -0.017(2) -0.007(2)
C28 0.090(3) 0.041(2) 0.067(3) -0.013(2) 0.036(3) 0.009(2)
C29 0.059(3) 0.051(2) 0.077(3) 0.010(2) -0.002(2) 0.025(2)
C30 0.090(4) 0.055(3) 0.040(2) 0.0085(19) 0.016(2) 0.012(2)
C31 0.0290(15) 0.0279(15) 0.0259(15) 0.0022(12) 0.0009(12) 0.0043(12)
C32 0.0419(18) 0.0308(16) 0.0366(18) 0.0008(13) 0.0149(15) 0.0047(14)
C33 0.0338(18) 0.0390(19) 0.066(3) 0.0079(17) 0.0191(17) 0.0110(15)
C34 0.0273(17) 0.0368(19) 0.056(2) 0.0136(16) -0.0043(15) 0.0029(14)
C35 0.0443(19) 0.0370(18) 0.0256(16) 0.0054(13) -0.0001(14) 0.0023(15)
C36 0.0353(17) 0.0326(16) 0.0299(16) 0.0041(13) 0.0088(13) 0.0072(13)
C37 0.085(3) 0.055(3) 0.050(2) 0.0007(19) 0.038(2) 0.011(2)
C38 0.036(2) 0.066(3) 0.088(4) 0.026(3) -0.012(2) 0.006(2)
C39 0.058(2) 0.066(3) 0.050(2) 0.000(2) 0.023(2) 0.024(2)
C40 0.0431(19) 0.0346(17) 0.0252(15) 0.0079(13) 0.0019(14) 0.0025(14)
C41 0.0383(18) 0.047(2) 0.0284(16) 0.0023(14) 0.0028(14) 0.0106(15)
C42 0.049(2) 0.054(2) 0.0263(17) 0.0014(15) -0.0007(15) 0.0183(18)
C43 0.066(3) 0.0353(19) 0.0390(19) 0.0059(15) 0.0194(18) 0.0192(17)
C44 0.050(2) 0.0347(18) 0.057(2) 0.0107(16) 0.0242(18) 0.0160(16)
C45 0.0380(19) 0.0331(18) 0.049(2) 0.0131(15) 0.0023(16) 0.0063(14)
C46 0.042(2) 0.095(4) 0.050(2) -0.006(2) 0.0092(19) 0.014(2)
C47 0.113(4) 0.063(3) 0.048(2) 0.005(2) 0.038(3) 0.037(3)
C48 0.043(2) 0.057(3) 0.072(3) 0.015(2) -0.010(2) 0.0045(19)

_geom_special_details            
;
 All esds (except the esd in the dihedral angle between two l.s. planes)
 are estimated using the full covariance matrix.  The cell esds are taken
 into account individually in the estimation of esds in distances, angles
 and torsion angles; correlations between esds in cell parameters are only
 used when they are defined by crystal symmetry.  An approximate (isotropic)
 treatment of cell esds is used for estimating esds involving l.s. planes.
;
loop_
_geom_bond_atom_site_label_1
_geom_bond_atom_site_label_2
_geom_bond_distance
_geom_bond_site_symmetry_2
_geom_bond_publ_flag
Th1 P1' 2.771(4) . ?
Th1 P1 2.8419(11) . ?
Th1 P2 2.7737(12) . ?
Th1 C1 2.814(3) . ?
Th1 C2 2.805(3) . ?
Th1 C4 2.875(3) . ?
Th1 C5 2.846(3) . ?
Th1 C11 2.788(3) . ?
Th1 C12 2.766(3) . ?
Th1 C13 2.802(3) . ?
Th1 C14 2.841(3) . ?
Th1 C15 2.791(3) . ?
P1' Al1 2.217(4) . ?
P1' C31 1.803(5) . ?
P1 Al1 2.3716(15) . ?
P1 C31 1.867(3) . ?
P2' Al1 2.379(4) . ?
P2' C40 2.058(6) . ?
P2 Al1 2.3244(15) . ?
P2 C40 1.798(3) . ?
Al1 C21 2.259(4) . ?
Al1 C22 2.306(4) . ?
Al1 C23 2.323(3) . ?
Al1 C24 2.295(4) . ?
Al1 C25 2.283(4) . ?
O1S C2S 1.13(2) . ?
O1S C3S 1.394(18) . ?
C1 C2 1.411(5) . ?
C1 C5 1.408(5) . ?
C1 C6 1.501(5) . ?
C1S H1SA 0.9800 . ?
C1S H1SB 0.9800 . ?
C1S H1SC 0.9800 . ?
C1S C2S 1.47(3) . ?
C2 C3 1.423(5) . ?
C2 C7 1.501(5) . ?
C2S H2SA 0.9900 . ?
C2S H2SB 0.9900 . ?
C3 C4 1.415(6) . ?
C3 C8 1.505(6) . ?
C3S H3SA 0.9900 . ?
C3S H3SB 0.9900 . ?
C3S C4S 1.52(2) . ?
C4 C5 1.399(6) . ?
C4 C9 1.508(5) . ?
C4S H4SA 0.9800 . ?
C4S H4SB 0.9800 . ?
C4S H4SC 0.9800 . ?
C5 C10 1.516(5) . ?
C6 H6A 0.9800 . ?
C6 H6B 0.9800 . ?
C6 H6C 0.9800 . ?
C7 H7A 0.9800 . ?
C7 H7B 0.9800 . ?
C7 H7C 0.9800 . ?
C8 H8A 0.9800 . ?
C8 H8B 0.9800 . ?
C8 H8C 0.9800 . ?
C9 H9A 0.9800 . ?
C9 H9B 0.9800 . ?
C9 H9C 0.9800 . ?
C10 H10A 0.9800 . ?
C10 H10B 0.9800 . ?
C10 H10C 0.9800 . ?
C11 C12 1.424(5) . ?
C11 C15 1.417(5) . ?
C11 C16 1.505(5) . ?
C12 C13 1.409(5) . ?
C12 C17 1.507(5) . ?
C13 C14 1.412(5) . ?
C13 C18 1.506(5) . ?
C14 C15 1.414(5) . ?
C14 C19 1.503(5) . ?
C15 C20 1.499(5) . ?
C16 H16A 0.9800 . ?
C16 H16B 0.9800 . ?
C16 H16C 0.9800 . ?
C17 H17A 0.9800 . ?
C17 H17B 0.9800 . ?
C17 H17C 0.9800 . ?
C18 H18A 0.9800 . ?
C18 H18B 0.9800 . ?
C18 H18C 0.9800 . ?
C19 H19A 0.9800 . ?
C19 H19B 0.9800 . ?
C19 H19C 0.9800 . ?
C20 H20A 0.9800 . ?
C20 H20B 0.9800 . ?
C20 H20C 0.9800 . ?
C21 C22 1.421(6) . ?
C21 C25 1.422(5) . ?
C21 C26 1.510(6) . ?
C22 C23 1.416(5) . ?
C22 C27 1.491(5) . ?
C23 C24 1.418(5) . ?
C23 C28 1.493(6) . ?
C24 C25 1.407(6) . ?
C24 C29 1.501(6) . ?
C25 C30 1.508(5) . ?
C26 H26A 0.9800 . ?
C26 H26B 0.9800 . ?
C26 H26C 0.9800 . ?
C27 H27A 0.9800 . ?
C27 H27B 0.9800 . ?
C27 H27C 0.9800 . ?
C28 H28A 0.9800 . ?
C28 H28B 0.9800 . ?
C28 H28C 0.9800 . ?
C29 H29A 0.9800 . ?
C29 H29B 0.9800 . ?
C29 H29C 0.9800 . ?
C30 H30A 0.9800 . ?
C30 H30B 0.9800 . ?
C30 H30C 0.9800 . ?
C31 C32 1.403(5) . ?
C31 C36 1.405(4) . ?
C32 C33 1.374(5) . ?
C32 C37 1.522(5) . ?
C33 H33 0.9500 . ?
C33 C34 1.388(6) . ?
C34 C35 1.380(6) . ?
C34 C38 1.507(5) . ?
C35 H35 0.9500 . ?
C35 C36 1.394(5) . ?
C36 C39 1.499(5) . ?
C37 H37A 0.9800 . ?
C37 H37B 0.9800 . ?
C37 H37C 0.9800 . ?
C38 H38A 0.9800 . ?
C38 H38B 0.9800 . ?
C38 H38C 0.9800 . ?
C39 H39A 0.9800 . ?
C39 H39B 0.9800 . ?
C39 H39C 0.9800 . ?
C40 C41 1.407(5) . ?
C40 C45 1.412(5) . ?
C41 C42 1.389(5) . ?
C41 C46 1.505(5) . ?
C42 H42 0.9500 . ?
C42 C43 1.372(6) . ?
C43 C44 1.373(6) . ?
C43 C47 1.510(5) . ?
C44 H44 0.9500 . ?
C44 C45 1.393(6) . ?
C45 C48 1.506(5) . ?
C46 H46A 0.9800 . ?
C46 H46B 0.9800 . ?
C46 H46C 0.9800 . ?
C47 H47A 0.9800 . ?
C47 H47B 0.9800 . ?
C47 H47C 0.9800 . ?
C48 H48A 0.9800 . ?
C48 H48B 0.9800 . ?
C48 H48C 0.9800 . ?

loop_
_geom_angle_atom_site_label_1
_geom_angle_atom_site_label_2
_geom_angle_atom_site_label_3
_geom_angle
_geom_angle_site_symmetry_1
_geom_angle_site_symmetry_3
_geom_angle_publ_flag
P1' Th1 C1 92.71(13) . . ?
P1' Th1 C2 99.03(13) . . ?
P1' Th1 C4 139.91(13) . . ?
P1' Th1 C5 115.22(13) . . ?
P1' Th1 C11 130.49(12) . . ?
P1' Th1 C13 82.10(12) . . ?
P1' Th1 C14 91.15(13) . . ?
P1' Th1 C15 120.05(13) . . ?
P1 Th1 C4 126.32(8) . . ?
P1 Th1 C5 103.50(8) . . ?
P2 Th1 P1 77.67(4) . . ?
P2 Th1 C1 100.76(8) . . ?
P2 Th1 C2 129.70(9) . . ?
P2 Th1 C4 110.72(9) . . ?
P2 Th1 C5 91.05(8) . . ?
P2 Th1 C11 118.86(8) . . ?
P2 Th1 C13 105.02(8) . . ?
P2 Th1 C14 82.26(8) . . ?
P2 Th1 C15 89.71(9) . . ?
C1 Th1 P1 79.20(8) . . ?
C1 Th1 C4 47.21(10) . . ?
C1 Th1 C5 28.79(10) . . ?
C1 Th1 C14 175.72(10) . . ?
C2 Th1 P1 85.20(8) . . ?
C2 Th1 C1 29.09(11) . . ?
C2 Th1 C4 47.60(10) . . ?
C2 Th1 C5 47.64(10) . . ?
C2 Th1 C14 148.04(11) . . ?
C5 Th1 C4 28.30(11) . . ?
C11 Th1 P1 138.65(8) . . ?
C11 Th1 C1 127.61(11) . . ?
C11 Th1 C2 105.19(11) . . ?
C11 Th1 C4 85.42(11) . . ?
C11 Th1 C5 113.05(11) . . ?
C11 Th1 C13 48.47(10) . . ?
C11 Th1 C14 48.12(10) . . ?
C11 Th1 C15 29.43(11) . . ?
C12 Th1 P1' 104.36(12) . . ?
C12 Th1 P1 109.79(8) . . ?
C12 Th1 P2 130.35(8) . . ?
C12 Th1 C1 128.86(10) . . ?
C12 Th1 C2 99.94(11) . . ?
C12 Th1 C4 103.23(11) . . ?
C12 Th1 C5 130.79(11) . . ?
C12 Th1 C11 29.72(10) . . ?
C12 Th1 C13 29.30(10) . . ?
C12 Th1 C14 48.10(10) . . ?
C12 Th1 C15 48.63(10) . . ?
C13 Th1 P1 91.93(7) . . ?
C13 Th1 C1 150.24(10) . . ?
C13 Th1 C2 122.68(10) . . ?
C13 Th1 C4 131.68(11) . . ?
C13 Th1 C5 159.85(11) . . ?
C13 Th1 C14 28.97(10) . . ?
C14 Th1 P1 104.51(8) . . ?
C14 Th1 C4 128.93(11) . . ?
C14 Th1 C5 149.02(10) . . ?
C15 Th1 P1 133.57(8) . . ?
C15 Th1 C1 147.21(10) . . ?
C15 Th1 C2 133.08(11) . . ?
C15 Th1 C4 100.02(11) . . ?
C15 Th1 C5 121.45(11) . . ?
C15 Th1 C13 48.22(10) . . ?
C15 Th1 C14 29.07(10) . . ?
Al1 P1' Th1 95.61(15) . . ?
C31 P1' Th1 142.0(2) . . ?
C31 P1' Al1 122.1(2) . . ?
Al1 P1 Th1 90.40(4) . . ?
C31 P1 Th1 133.00(11) . . ?
C31 P1 Al1 111.86(11) . . ?
Al1 P2' Th1 88.89(13) . . ?
C40 P2' Th1 119.3(2) . . ?
C40 P2' Al1 112.3(2) . . ?
Al1 P2 Th1 93.10(4) . . ?
C40 P2 Th1 139.15(12) . . ?
C40 P2 Al1 126.61(13) . . ?
P1' Al1 P2' 98.39(16) . . ?
P1' Al1 C21 123.54(16) . . ?
P1' Al1 C22 104.29(15) . . ?
P1' Al1 C23 115.82(16) . . ?
P1' Al1 C24 149.44(17) . . ?
P1' Al1 C25 160.00(16) . . ?
P2 Al1 P1 97.17(5) . . ?
C21 Al1 P1 126.18(11) . . ?
C21 Al1 P2' 132.27(15) . . ?
C21 Al1 P2 129.59(12) . . ?
C21 Al1 C22 36.25(14) . . ?
C21 Al1 C23 60.18(14) . . ?
C21 Al1 C24 60.40(14) . . ?
C21 Al1 C25 36.47(14) . . ?
C22 Al1 P1 98.23(10) . . ?
C22 Al1 P2' 155.27(15) . . ?
C22 Al1 P2 164.46(11) . . ?
C22 Al1 C23 35.64(14) . . ?
C23 Al1 P1 101.59(10) . . ?
C23 Al1 P2' 123.73(15) . . ?
C23 Al1 P2 141.36(11) . . ?
C24 Al1 P1 133.01(11) . . ?
C24 Al1 P2' 95.66(15) . . ?
C24 Al1 P2 110.16(11) . . ?
C24 Al1 C22 59.67(13) . . ?
C24 Al1 C23 35.77(13) . . ?
C25 Al1 P1 158.01(11) . . ?
C25 Al1 P2' 99.64(14) . . ?
C25 Al1 P2 104.76(10) . . ?
C25 Al1 C22 59.93(13) . . ?
C25 Al1 C23 59.64(13) . . ?
C25 Al1 C24 35.79(14) . . ?
C2S O1S C3S 134.1(9) . . ?
C2 C1 Th1 75.09(18) . . ?
C2 C1 C6 127.2(3) . . ?
C5 C1 Th1 76.86(19) . . ?
C5 C1 C2 108.1(3) . . ?
C5 C1 C6 124.1(4) . . ?
C6 C1 Th1 121.1(2) . . ?
H1SA C1S H1SB 109.5 . . ?
H1SA C1S H1SC 109.5 . . ?
H1SB C1S H1SC 109.5 . . ?
C2S C1S H1SA 109.5 . . ?
C2S C1S H1SB 109.5 . . ?
C2S C1S H1SC 109.5 . . ?
C1 C2 Th1 75.83(18) . . ?
C1 C2 C3 107.4(3) . . ?
C1 C2 C7 126.6(4) . . ?
C3 C2 Th1 78.26(19) . . ?
C3 C2 C7 125.8(4) . . ?
C7 C2 Th1 115.9(2) . . ?
O1S C2S C1S 117.2(16) . . ?
O1S C2S H2SA 108.0 . . ?
O1S C2S H2SB 108.0 . . ?
C1S C2S H2SA 108.0 . . ?
C1S C2S H2SB 108.0 . . ?
H2SA C2S H2SB 107.2 . . ?
C2 C3 Th1 72.76(18) . . ?
C2 C3 C8 123.4(4) . . ?
C4 C3 Th1 75.76(19) . . ?
C4 C3 C2 107.8(3) . . ?
C4 C3 C8 127.1(4) . . ?
C8 C3 Th1 128.9(3) . . ?
O1S C3S H3SA 107.2 . . ?
O1S C3S H3SB 107.2 . . ?
O1S C3S C4S 120.3(13) . . ?
H3SA C3S H3SB 106.9 . . ?
C4S C3S H3SA 107.2 . . ?
C4S C3S H3SB 107.2 . . ?
C3 C4 Th1 75.75(19) . . ?
C3 C4 C9 126.7(4) . . ?
C5 C4 Th1 74.69(19) . . ?
C5 C4 C3 108.0(3) . . ?
C5 C4 C9 124.6(4) . . ?
C9 C4 Th1 123.0(3) . . ?
C3S C4S H4SA 109.5 . . ?
C3S C4S H4SB 109.5 . . ?
C3S C4S H4SC 109.5 . . ?
H4SA C4S H4SB 109.5 . . ?
H4SA C4S H4SC 109.5 . . ?
H4SB C4S H4SC 109.5 . . ?
C1 C5 Th1 74.34(18) . . ?
C1 C5 C10 125.0(4) . . ?
C4 C5 Th1 77.01(19) . . ?
C4 C5 C1 108.6(3) . . ?
C4 C5 C10 125.5(4) . . ?
C10 C5 Th1 123.8(2) . . ?
C1 C6 H6A 109.5 . . ?
C1 C6 H6B 109.5 . . ?
C1 C6 H6C 109.5 . . ?
H6A C6 H6B 109.5 . . ?
H6A C6 H6C 109.5 . . ?
H6B C6 H6C 109.5 . . ?
C2 C7 H7A 109.5 . . ?
C2 C7 H7B 109.5 . . ?
C2 C7 H7C 109.5 . . ?
H7A C7 H7B 109.5 . . ?
H7A C7 H7C 109.5 . . ?
H7B C7 H7C 109.5 . . ?
C3 C8 H8A 109.5 . . ?
C3 C8 H8B 109.5 . . ?
C3 C8 H8C 109.5 . . ?
H8A C8 H8B 109.5 . . ?
H8A C8 H8C 109.5 . . ?
H8B C8 H8C 109.5 . . ?
C4 C9 H9A 109.5 . . ?
C4 C9 H9B 109.5 . . ?
C4 C9 H9C 109.5 . . ?
H9A C9 H9B 109.5 . . ?
H9A C9 H9C 109.5 . . ?
H9B C9 H9C 109.5 . . ?
C5 C10 H10A 109.5 . . ?
C5 C10 H10B 109.5 . . ?
C5 C10 H10C 109.5 . . ?
H10A C10 H10B 109.5 . . ?
H10A C10 H10C 109.5 . . ?
H10B C10 H10C 109.5 . . ?
C12 C11 Th1 74.31(18) . . ?
C12 C11 C16 126.3(4) . . ?
C15 C11 Th1 75.40(19) . . ?
C15 C11 C12 107.3(3) . . ?
C15 C11 C16 125.0(4) . . ?
C16 C11 Th1 126.8(3) . . ?
C11 C12 Th1 75.98(19) . . ?
C11 C12 C17 127.6(3) . . ?
C13 C12 Th1 76.76(18) . . ?
C13 C12 C11 108.2(3) . . ?
C13 C12 C17 124.1(3) . . ?
C17 C12 Th1 117.6(2) . . ?
C12 C13 Th1 73.93(18) . . ?
C12 C13 C14 108.3(3) . . ?
C12 C13 C18 123.9(3) . . ?
C14 C13 Th1 77.06(18) . . ?
C14 C13 C18 127.1(3) . . ?
C18 C13 Th1 122.9(2) . . ?
C13 C14 Th1 73.97(18) . . ?
C13 C14 C15 107.9(3) . . ?
C13 C14 C19 126.9(3) . . ?
C15 C14 Th1 73.47(18) . . ?
C15 C14 C19 124.4(3) . . ?
C19 C14 Th1 126.6(2) . . ?
C11 C15 Th1 75.17(19) . . ?
C11 C15 C20 125.7(4) . . ?
C14 C15 Th1 77.46(18) . . ?
C14 C15 C11 108.3(3) . . ?
C14 C15 C20 125.6(4) . . ?
C20 C15 Th1 118.9(2) . . ?
C11 C16 H16A 109.5 . . ?
C11 C16 H16B 109.5 . . ?
C11 C16 H16C 109.5 . . ?
H16A C16 H16B 109.5 . . ?
H16A C16 H16C 109.5 . . ?
H16B C16 H16C 109.5 . . ?
C12 C17 H17A 109.5 . . ?
C12 C17 H17B 109.5 . . ?
C12 C17 H17C 109.5 . . ?
H17A C17 H17B 109.5 . . ?
H17A C17 H17C 109.5 . . ?
H17B C17 H17C 109.5 . . ?
C13 C18 H18A 109.5 . . ?
C13 C18 H18B 109.5 . . ?
C13 C18 H18C 109.5 . . ?
H18A C18 H18B 109.5 . . ?
H18A C18 H18C 109.5 . . ?
H18B C18 H18C 109.5 . . ?
C14 C19 H19A 109.5 . . ?
C14 C19 H19B 109.5 . . ?
C14 C19 H19C 109.5 . . ?
H19A C19 H19B 109.5 . . ?
H19A C19 H19C 109.5 . . ?
H19B C19 H19C 109.5 . . ?
C15 C20 H20A 109.5 . . ?
C15 C20 H20B 109.5 . . ?
C15 C20 H20C 109.5 . . ?
H20A C20 H20B 109.5 . . ?
H20A C20 H20C 109.5 . . ?
H20B C20 H20C 109.5 . . ?
C22 C21 Al1 73.7(2) . . ?
C22 C21 C25 107.5(3) . . ?
C22 C21 C26 124.9(4) . . ?
C25 C21 Al1 72.7(2) . . ?
C25 C21 C26 126.4(4) . . ?
C26 C21 Al1 129.0(3) . . ?
C21 C22 Al1 70.1(2) . . ?
C21 C22 C27 126.4(4) . . ?
C23 C22 Al1 72.8(2) . . ?
C23 C22 C21 108.2(3) . . ?
C23 C22 C27 125.4(4) . . ?
C27 C22 Al1 125.1(3) . . ?
C22 C23 Al1 71.5(2) . . ?
C22 C23 C24 107.7(3) . . ?
C22 C23 C28 125.0(4) . . ?
C24 C23 Al1 71.1(2) . . ?
C24 C23 C28 127.2(4) . . ?
C28 C23 Al1 126.3(3) . . ?
C23 C24 Al1 73.2(2) . . ?
C23 C24 C29 126.8(4) . . ?
C25 C24 Al1 71.7(2) . . ?
C25 C24 C23 108.4(3) . . ?
C25 C24 C29 124.8(4) . . ?
C29 C24 Al1 122.3(3) . . ?
C21 C25 Al1 70.8(2) . . ?
C21 C25 C30 127.7(4) . . ?
C24 C25 Al1 72.6(2) . . ?
C24 C25 C21 108.2(3) . . ?
C24 C25 C30 124.0(4) . . ?
C30 C25 Al1 125.3(3) . . ?
C21 C26 H26A 109.5 . . ?
C21 C26 H26B 109.5 . . ?
C21 C26 H26C 109.5 . . ?
H26A C26 H26B 109.5 . . ?
H26A C26 H26C 109.5 . . ?
H26B C26 H26C 109.5 . . ?
C22 C27 H27A 109.5 . . ?
C22 C27 H27B 109.5 . . ?
C22 C27 H27C 109.5 . . ?
H27A C27 H27B 109.5 . . ?
H27A C27 H27C 109.5 . . ?
H27B C27 H27C 109.5 . . ?
C23 C28 H28A 109.5 . . ?
C23 C28 H28B 109.5 . . ?
C23 C28 H28C 109.5 . . ?
H28A C28 H28B 109.5 . . ?
H28A C28 H28C 109.5 . . ?
H28B C28 H28C 109.5 . . ?
C24 C29 H29A 109.5 . . ?
C24 C29 H29B 109.5 . . ?
C24 C29 H29C 109.5 . . ?
H29A C29 H29B 109.5 . . ?
H29A C29 H29C 109.5 . . ?
H29B C29 H29C 109.5 . . ?
C25 C30 H30A 109.5 . . ?
C25 C30 H30B 109.5 . . ?
C25 C30 H30C 109.5 . . ?
H30A C30 H30B 109.5 . . ?
H30A C30 H30C 109.5 . . ?
H30B C30 H30C 109.5 . . ?
C32 C31 P1' 105.5(3) . . ?
C32 C31 P1 126.9(2) . . ?
C32 C31 C36 118.3(3) . . ?
C36 C31 P1' 136.1(3) . . ?
C36 C31 P1 114.8(2) . . ?
C31 C32 C37 120.1(3) . . ?
C33 C32 C31 120.3(3) . . ?
C33 C32 C37 119.6(4) . . ?
C32 C33 H33 118.8 . . ?
C32 C33 C34 122.3(3) . . ?
C34 C33 H33 118.8 . . ?
C33 C34 C38 121.6(4) . . ?
C35 C34 C33 117.2(3) . . ?
C35 C34 C38 121.2(4) . . ?
C34 C35 H35 118.8 . . ?
C34 C35 C36 122.5(3) . . ?
C36 C35 H35 118.8 . . ?
C31 C36 C39 123.0(3) . . ?
C35 C36 C31 119.3(3) . . ?
C35 C36 C39 117.6(3) . . ?
C32 C37 H37A 109.5 . . ?
C32 C37 H37B 109.5 . . ?
C32 C37 H37C 109.5 . . ?
H37A C37 H37B 109.5 . . ?
H37A C37 H37C 109.5 . . ?
H37B C37 H37C 109.5 . . ?
C34 C38 H38A 109.5 . . ?
C34 C38 H38B 109.5 . . ?
C34 C38 H38C 109.5 . . ?
H38A C38 H38B 109.5 . . ?
H38A C38 H38C 109.5 . . ?
H38B C38 H38C 109.5 . . ?
C36 C39 H39A 109.5 . . ?
C36 C39 H39B 109.5 . . ?
C36 C39 H39C 109.5 . . ?
H39A C39 H39B 109.5 . . ?
H39A C39 H39C 109.5 . . ?
H39B C39 H39C 109.5 . . ?
C41 C40 P2' 106.4(3) . . ?
C41 C40 P2 123.1(3) . . ?
C41 C40 C45 117.7(3) . . ?
C45 C40 P2' 135.3(3) . . ?
C45 C40 P2 118.9(3) . . ?
C40 C41 C46 121.5(3) . . ?
C42 C41 C40 120.0(3) . . ?
C42 C41 C46 118.6(3) . . ?
C41 C42 H42 118.7 . . ?
C43 C42 C41 122.7(3) . . ?
C43 C42 H42 118.7 . . ?
C42 C43 C44 117.4(3) . . ?
C42 C43 C47 121.1(4) . . ?
C44 C43 C47 121.5(4) . . ?
C43 C44 H44 118.7 . . ?
C43 C44 C45 122.7(4) . . ?
C45 C44 H44 118.7 . . ?
C40 C45 C48 123.1(4) . . ?
C44 C45 C40 119.6(3) . . ?
C44 C45 C48 117.2(4) . . ?
C41 C46 H46A 109.5 . . ?
C41 C46 H46B 109.5 . . ?
C41 C46 H46C 109.5 . . ?
H46A C46 H46B 109.5 . . ?
H46A C46 H46C 109.5 . . ?
H46B C46 H46C 109.5 . . ?
C43 C47 H47A 109.5 . . ?
C43 C47 H47B 109.5 . . ?
C43 C47 H47C 109.5 . . ?
H47A C47 H47B 109.5 . . ?
H47A C47 H47C 109.5 . . ?
H47B C47 H47C 109.5 . . ?
C45 C48 H48A 109.5 . . ?
C45 C48 H48B 109.5 . . ?
C45 C48 H48C 109.5 . . ?
H48A C48 H48B 109.5 . . ?
H48A C48 H48C 109.5 . . ?
H48B C48 H48C 109.5 . . ?

_shelx_res_file                  
;
TITL s1_a.res in P-1
    s1.res
    created by SHELXL-2019/3 at 12:44:19 on 22-Aug-2024
REM Old TITL s1 in P-1 #2
REM SHELXT solution in P-1
REM R1 0.085, Rweak 0.013, Alpha 0.022, Orientation as input
REM Formula found by SHELXT: C95 N4 Al6 Th2
CELL 0.71073 10.7096 15.0349 15.6459 91.198 105.249 104.29
ZERR 2 0.0006 0.001 0.0009 0.002 0.002 0.002
LATT 1
SFAC C H O P Al Th
UNIT 100 144 1 4 2 2

L.S. 20
PLAN  20
SIZE 0.03 0.08 0.1
TEMP -100.15
RTAB D2CG Th1 C1 C2 C3 C4 C5
RTAB D2CG Th1 C11 C12 C13 C14 C15
RTAB D2CG Al1 C21 C22 C23 C24 C25
BOND $H
list 4
fmap 2 53
acta
OMIT -1 1 1
OMIT 0 1 1
OMIT 1 0 0
OMIT 0 -1 1
OMIT 0 -1 2
OMIT 0 1 0
OMIT -1 0 1
OMIT -1 2 0
OMIT 1 1 0
OMIT 0 0 1
OMIT -3 2 2
OMIT -1 4 1
OMIT -1 1 2
OMIT 1 2 1
REM <olex2.extras>
REM <HklSrc "%.\\s1.hkl">
REM </olex2.extras>

WGHT    0.035000    2.971700
FVAR       0.46440
TH1   6    0.356597    0.640554    0.764601    11.00000    0.02192    0.02947 =
         0.02332    0.00052    0.00564    0.00805
PART 2
P1'   4    0.604404    0.756023    0.853658    10.20000    0.02578
PART 0
PART 1
P1    4    0.573286    0.775445    0.879959    10.80000    0.02941    0.03762 =
         0.02489    0.00393   -0.00157    0.00385
PART 0
PART 2
P2'   4    0.407203    0.780550    0.644380    10.20000    0.02266
PART 0
PART 1
P2    4    0.456083    0.752551    0.646077    10.80000    0.05937    0.04234 =
         0.02339    0.00159    0.01207   -0.00522
PART 0
AL1   5    0.598773    0.863134    0.758494    11.00000    0.02924    0.03131 =
         0.02711    0.00187    0.00417    0.00881

O1S   3    0.000000    1.000000    0.500000    10.50000    0.10275    0.14820 =
         0.16876   -0.00116    0.01970   -0.00478
C1    1    0.217276    0.750773    0.828787    11.00000    0.02658    0.04694 =
         0.03993   -0.00050    0.01135    0.01698
PART -1
C1S   1    0.134019    1.099093    0.614069    10.50000    0.08592    0.07296 =
         0.14387    0.01111    0.04945    0.01044
AFIX  33
H1SA  2    0.138952    1.160874    0.638353    10.50000   -1.50000
H1SB  2    0.123958    1.055571    0.659092    10.50000   -1.50000
H1SC  2    0.216385    1.100110    0.597432    10.50000   -1.50000
AFIX   0

PART 0
C2    1    0.208848    0.674318    0.879776    11.00000    0.03223    0.05656 =
         0.03276    0.00303    0.01436    0.01941

PART -1
C2S   1    0.017977    1.070134    0.534940    10.50000    0.07402    0.14881 =
         0.12113    0.08339    0.05962    0.06571
AFIX  23
H2SA  2   -0.063463    1.071954    0.552855    10.50000   -1.20000
H2SB  2    0.028608    1.116322    0.491431    10.50000   -1.20000
AFIX   0

PART 0
C3    1    0.117613    0.596990    0.823508    11.00000    0.03030    0.04867 =
         0.05453    0.00845    0.02090    0.01210

PART -1
C3S   1   -0.100596    0.947131    0.428734    10.50000    0.07195    0.09237 =
         0.08699    0.02091    0.03602    0.03165
AFIX  23
H3SA  2   -0.115297    0.987446    0.379859    10.50000   -1.20000
H3SB  2   -0.184089    0.930821    0.447580    10.50000   -1.20000
AFIX   0

PART 0
C4    1    0.075897    0.626064    0.737617    11.00000    0.02356    0.06469 =
         0.04175   -0.01016    0.00524    0.01250

PART -1
C4S   1   -0.084282    0.858584    0.389509    10.50000    0.10764    0.08403 =
         0.12114    0.01223    0.06557    0.02465
AFIX  33
H4SA  2   -0.163775    0.830411    0.340307    10.50000   -1.50000
H4SB  2   -0.004669    0.872655    0.367407    10.50000   -1.50000
H4SC  2   -0.073896    0.815671    0.435557    10.50000   -1.50000
AFIX   0

PART 0
C5    1    0.136373    0.720396    0.741461    11.00000    0.02819    0.06158 =
         0.03515    0.00676    0.01035    0.02359
C6    1    0.282948    0.850105    0.862087    11.00000    0.04848    0.04998 =
         0.07128   -0.00750    0.01627    0.02265
AFIX 137
H6A   2    0.356718    0.854055    0.915849    11.00000   -1.50000
H6B   2    0.216918    0.878747    0.876010    11.00000   -1.50000
H6C   2    0.318089    0.882371    0.816145    11.00000   -1.50000
AFIX   0
C7    1    0.274618    0.675148    0.977265    11.00000    0.05492    0.09035 =
         0.03462    0.01002    0.01535    0.03631
AFIX 137
H7A   2    0.353359    0.650765    0.985201    11.00000   -1.50000
H7B   2    0.210947    0.636728    1.005091    11.00000   -1.50000
H7C   2    0.302491    0.738494    1.005162    11.00000   -1.50000
AFIX   0
C8    1    0.054039    0.509377    0.857802    11.00000    0.06441    0.06323 =
         0.11352    0.01947    0.05696    0.00903
AFIX 137
H8A   2   -0.001196    0.464511    0.807494    11.00000   -1.50000
H8B   2   -0.002346    0.522559    0.894064    11.00000   -1.50000
H8C   2    0.124267    0.484019    0.894178    11.00000   -1.50000
AFIX   0
C9    1   -0.031351    0.570671    0.658728    11.00000    0.03542    0.09654 =
         0.07215   -0.02939   -0.01124    0.01788
AFIX 137
H9A   2    0.009074    0.560370    0.611261    11.00000   -1.50000
H9B   2   -0.099155    0.604479    0.637082    11.00000   -1.50000
H9C   2   -0.073648    0.511178    0.676589    11.00000   -1.50000
AFIX   0
C10   1    0.100654    0.782917    0.669348    11.00000    0.05784    0.09856 =
         0.05126    0.02320    0.01986    0.05355
AFIX 137
H10A  2    0.182288    0.828056    0.665993    11.00000   -1.50000
H10B  2    0.038431    0.815207    0.683399    11.00000   -1.50000
H10C  2    0.058152    0.745908    0.612031    11.00000   -1.50000
AFIX   0
C11   1    0.277446    0.450149    0.723056    11.00000    0.04034    0.02863 =
         0.04562   -0.00529    0.00819    0.00435
C12   1    0.378378    0.466027    0.805919    11.00000    0.04047    0.02759 =
         0.03840    0.00354    0.01257    0.00840
C13   1    0.502553    0.507529    0.790312    11.00000    0.03569    0.02705 =
         0.03701    0.00330    0.00868    0.01271
C14   1    0.480307    0.517916    0.698467    11.00000    0.04168    0.03289 =
         0.03584   -0.00027    0.01487    0.01624
C15   1    0.341004    0.485246    0.657460    11.00000    0.04446    0.03837 =
         0.02948   -0.00891   -0.00102    0.01761
C16   1    0.137461    0.388428    0.704127    11.00000    0.05215    0.04548 =
         0.07460   -0.01199    0.01035   -0.00253
AFIX 137
H16A  2    0.110987    0.382203    0.759539    11.00000   -1.50000
H16B  2    0.134881    0.327555    0.678939    11.00000   -1.50000
H16C  2    0.075354    0.415331    0.661575    11.00000   -1.50000
AFIX   0
C17   1    0.362234    0.437378    0.894940    11.00000    0.05042    0.04651 =
         0.05165    0.01713    0.01743    0.01003
AFIX 137
H17A  2    0.375991    0.492283    0.934701    11.00000   -1.50000
H17B  2    0.428469    0.403624    0.920889    11.00000   -1.50000
H17C  2    0.271741    0.397596    0.887130    11.00000   -1.50000
AFIX   0
C18   1    0.635772    0.522226    0.859071    11.00000    0.04250    0.03979 =
         0.04610    0.01074    0.00870    0.01780
AFIX 137
H18A  2    0.708226    0.539951    0.830399    11.00000   -1.50000
H18B  2    0.640434    0.465018    0.887125    11.00000   -1.50000
H18C  2    0.645332    0.571270    0.904426    11.00000   -1.50000
AFIX   0
C19   1    0.584926    0.542648    0.648862    11.00000    0.05514    0.05001 =
         0.04598    0.00394    0.02518    0.02427
AFIX 137
H19A  2    0.550990    0.573121    0.596240    11.00000   -1.50000
H19B  2    0.605530    0.486524    0.630306    11.00000   -1.50000
H19C  2    0.666459    0.584424    0.687701    11.00000   -1.50000
AFIX   0
C20   1    0.274282    0.479223    0.559635    11.00000    0.07241    0.06526 =
         0.03502   -0.01308   -0.00021    0.02533
AFIX 137
H20A  2    0.177729    0.470893    0.549859    11.00000   -1.50000
H20B  2    0.289581    0.426696    0.529586    11.00000   -1.50000
H20C  2    0.311930    0.536142    0.535523    11.00000   -1.50000
AFIX   0
C21   1    0.780158    0.976706    0.755641    11.00000    0.03951    0.03167 =
         0.05748    0.00036    0.01443    0.00196
C22   1    0.752894    0.993252    0.837772    11.00000    0.04390    0.03076 =
         0.04354    0.00360    0.00136    0.00029
C23   1    0.625113    1.011217    0.819000    11.00000    0.04969    0.02661 =
         0.04416   -0.00187    0.01342    0.00704
C24   1    0.574218    1.006881    0.725246    11.00000    0.04626    0.03166 =
         0.04605    0.00060    0.00318    0.01113
C25   1    0.670344    0.987890    0.686360    11.00000    0.05016    0.03509 =
         0.03871    0.00047    0.00816    0.00422
C26   1    0.913936    0.969142    0.746048    11.00000    0.03815    0.05344 =
         0.09895    0.00472    0.02020    0.00372
AFIX 137
H26A  2    0.956382    0.937991    0.795525    11.00000   -1.50000
H26B  2    0.971854    1.030971    0.746742    11.00000   -1.50000
H26C  2    0.900377    0.933557    0.689653    11.00000   -1.50000
AFIX   0
C27   1    0.844685    0.996034    0.928390    11.00000    0.07764    0.04424 =
         0.04946    0.00523   -0.01699   -0.00695
AFIX 137
H27A  2    0.791678    0.976484    0.970310    11.00000   -1.50000
H27B  2    0.900948    1.059019    0.947359    11.00000   -1.50000
H27C  2    0.901773    0.954428    0.927071    11.00000   -1.50000
AFIX   0
C28   1    0.562510    1.036812    0.887350    11.00000    0.08973    0.04131 =
         0.06674   -0.01307    0.03564    0.00889
AFIX 137
H28A  2    0.467547    1.032241    0.859435    11.00000   -1.50000
H28B  2    0.608385    1.100186    0.913112    11.00000   -1.50000
H28C  2    0.570501    0.994810    0.934375    11.00000   -1.50000
AFIX   0
C29   1    0.442480    1.022229    0.674458    11.00000    0.05933    0.05076 =
         0.07698    0.00965   -0.00222    0.02514
AFIX 137
H29A  2    0.394476    0.970654    0.628934    11.00000   -1.50000
H29B  2    0.458514    1.079731    0.645862    11.00000   -1.50000
H29C  2    0.388454    1.026320    0.715425    11.00000   -1.50000
AFIX   0
C30   1    0.657878    0.986377    0.588040    11.00000    0.08977    0.05478 =
         0.04018    0.00845    0.01577    0.01195
AFIX 137
H30A  2    0.735928    0.970796    0.576505    11.00000   -1.50000
H30B  2    0.653578    1.047217    0.568195    11.00000   -1.50000
H30C  2    0.576027    0.940135    0.555519    11.00000   -1.50000
AFIX   0
C31   1    0.738464    0.770323    0.954784    11.00000    0.02899    0.02786 =
         0.02594    0.00218    0.00094    0.00430
C32   1    0.845167    0.749894    0.929176    11.00000    0.04188    0.03085 =
         0.03662    0.00077    0.01489    0.00473
C33   1    0.960136    0.746650    0.992347    11.00000    0.03384    0.03903 =
         0.06571    0.00794    0.01914    0.01101
AFIX  43
H33   2    1.030232    0.731246    0.973571    11.00000   -1.20000
AFIX   0
C34   1    0.977557    0.765081    1.082656    11.00000    0.02731    0.03684 =
         0.05556    0.01362   -0.00429    0.00289
C35   1    0.874227    0.788250    1.107337    11.00000    0.04428    0.03699 =
         0.02559    0.00537   -0.00009    0.00226
AFIX  43
H35   2    0.884674    0.802647    1.168649    11.00000   -1.20000
AFIX   0
C36   1    0.755085    0.791331    1.045706    11.00000    0.03529    0.03256 =
         0.02991    0.00410    0.00878    0.00720
C37   1    0.835469    0.733571    0.831055    11.00000    0.08468    0.05514 =
         0.04954    0.00074    0.03777    0.01135
AFIX 137
H37A  2    0.847589    0.792637    0.804815    11.00000   -1.50000
H37B  2    0.747163    0.693128    0.800267    11.00000   -1.50000
H37C  2    0.905409    0.704437    0.824894    11.00000   -1.50000
AFIX   0
C38   1    1.104806    0.761809    1.150903    11.00000    0.03553    0.06648 =
         0.08837    0.02618   -0.01176    0.00585
AFIX 137
H38A  2    1.181093    0.806196    1.139249    11.00000   -1.50000
H38B  2    1.117611    0.699647    1.147382    11.00000   -1.50000
H38C  2    1.098490    0.777454    1.210472    11.00000   -1.50000
AFIX   0
C39   1    0.650923    0.818824    1.080360    11.00000    0.05762    0.06552 =
         0.05009   -0.00017    0.02276    0.02404
AFIX 137
H39A  2    0.572071    0.766200    1.070842    11.00000   -1.50000
H39B  2    0.624984    0.869915    1.048777    11.00000   -1.50000
H39C  2    0.687596    0.838338    1.144125    11.00000   -1.50000
AFIX   0
C40   1    0.455163    0.746932    0.530994    11.00000    0.04310    0.03458 =
         0.02516    0.00790    0.00188    0.00246
C41   1    0.337861    0.734730    0.460419    11.00000    0.03832    0.04735 =
         0.02842    0.00233    0.00280    0.01060
C42   1    0.342957    0.723502    0.373172    11.00000    0.04886    0.05432 =
         0.02631    0.00139   -0.00075    0.01830
AFIX  43
H42   2    0.262685    0.715499    0.326455    11.00000   -1.20000
AFIX   0
C43   1    0.459144    0.723496    0.351705    11.00000    0.06599    0.03533 =
         0.03898    0.00590    0.01944    0.01919
C44   1    0.573142    0.733591    0.420632    11.00000    0.05038    0.03470 =
         0.05711    0.01073    0.02424    0.01601
AFIX  43
H44   2    0.654142    0.732110    0.407193    11.00000   -1.20000
AFIX   0
C45   1    0.574832    0.745912    0.509447    11.00000    0.03795    0.03306 =
         0.04943    0.01311    0.00226    0.00634
C46   1    0.205600    0.734709    0.476893    11.00000    0.04232    0.09514 =
         0.05005   -0.00625    0.00921    0.01391
AFIX 137
H46A  2    0.178623    0.682611    0.510577    11.00000   -1.50000
H46B  2    0.137425    0.729026    0.419839    11.00000   -1.50000
H46C  2    0.214621    0.792477    0.510992    11.00000   -1.50000
AFIX   0
C47   1    0.461691    0.714706    0.255931    11.00000    0.11270    0.06343 =
         0.04768    0.00469    0.03783    0.03676
AFIX 137
H47A  2    0.464320    0.774370    0.231401    11.00000   -1.50000
H47B  2    0.381000    0.668705    0.221439    11.00000   -1.50000
H47C  2    0.541408    0.695336    0.252777    11.00000   -1.50000
AFIX   0
C48   1    0.707728    0.759809    0.578310    11.00000    0.04304    0.05690 =
         0.07167    0.01476   -0.00984    0.00445
AFIX 137
H48A  2    0.695389    0.723646    0.628258    11.00000   -1.50000
H48B  2    0.743758    0.825262    0.599735    11.00000   -1.50000
H48C  2    0.770530    0.739562    0.551757    11.00000   -1.50000
AFIX   0
HKLF 4


REM  s1_a.res in P-1
REM wR2 = 0.0672, GooF = S = 1.045, Restrained GooF = 1.045 for all data
REM R1 = 0.0266 for 9856 Fo > 4sig(Fo) and 0.0308 for all 10715 data
REM 540 parameters refined using 0 restraints

END

WGHT      0.0340      2.9887

REM Highest difference peak  1.903,  deepest hole -0.755,  1-sigma level  0.094
Q1    1   0.3159  0.5807  0.7550  11.00000  0.05    1.90
Q2    1   0.3992  0.6999  0.7596  11.00000  0.05    1.54
Q3    1   0.2837  0.5179  0.7424  11.00000  0.05    0.74
Q4    1   0.4001  0.5788  0.6757  11.00000  0.05    0.70
Q5    1   0.4457  0.6389  0.6811  11.00000  0.05    0.68
Q6    1   0.4025  0.6064  0.8003  11.00000  0.05    0.66
Q7    1   0.2760  0.6402  0.8400  11.00000  0.05    0.64
Q8    1   0.4713  0.6977  0.6951  11.00000  0.05    0.63
Q9    1   0.3236  0.6909  0.8476  11.00000  0.05    0.61
Q10   1   0.2435  0.5742  0.8240  11.00000  0.05    0.59
Q11   1   0.5309  0.8583  0.5086  11.00000  0.05    0.57
Q12   1   0.3596  0.7396  0.8424  11.00000  0.05    0.56
Q13   1   0.4453  0.7623  0.7757  11.00000  0.05    0.55
Q14   1   0.3786  0.7532  0.6418  11.00000  0.05    0.52
Q15   1   0.5266  0.7562  0.6992  11.00000  0.05    0.52
Q16   1   0.5641  0.8170  0.7132  11.00000  0.05    0.52
Q17   1   0.2943  0.4770  0.6841  11.00000  0.05    0.50
Q18   1   0.2401  0.4611  0.7392  11.00000  0.05    0.50
Q19   1   0.2199  0.4168  0.7233  11.00000  0.05    0.48
Q20   1   0.5759  0.7220  0.8609  11.00000  0.05    0.48
;
_shelx_res_checksum              77725
_olex2_submission_special_instructions 'No special instructions were received'
_exptl_crystal_recrystallization_method 
'Re-crystallisation from solvent: diethyl ether, pentane'
_chemical_properties_physical    Air-sensitive,Moisture-sensitive,Radioactive
####################################################################### 
# 
# This file contains crystal structure data downloaded from the 
# Cambridge Structural Database (CSD) hosted by the Cambridge 
# Crystallographic Data Centre (CCDC).
# 
# Full information about CCDC data access policies and citation 
# guidelines are available at http://www.ccdc.cam.ac.uk/access/V1 
# 
# Audit and citation data items may have been added by the CCDC. 
# Please retain this information to preserve the provenance of 
# this file and to allow appropriate attribution of the data. 
# 
#######################################################################

data_2
_database_code_depnum_ccdc_archive 'CCDC 2501694'
loop_
_audit_author_name
_audit_author_address
'Steven Kelley'
;University of Missouri
United States of America
;
_audit_update_record             
;
2025-11-10 deposited with the CCDC.	2026-03-10 downloaded from the CCDC.
;
# start Validation Reply Form
_vrf_PLAT971_2                   
;
PROBLEM: Check Calcd Resid. Dens.  1.35Ang From Al4             4.76 eA-3  
RESPONSE: Likely due to extraneous scattering from other domains. Crystals
are very small and could not be completely isolated. Element assignment is
supported by isostructurality with phosphorous analog.
;
# end Validation Reply Form
_audit_creation_date             2025-09-30
_audit_creation_method           
;
Olex2 1.5
(compiled 2025.07.13 svn.rb7424aed for OlexSys, GUI svn.r7311)
;
_shelx_SHELXL_version_number     2017/1
_chemical_name_common            ?
_chemical_name_systematic        ?
_chemical_formula_moiety         'C48 H67 Al As2 Th, 0.5(C5 H12)'
_chemical_formula_sum            'C50.50 H73 Al As2 Th'
_chemical_formula_weight         1088.94
_chemical_melting_point          ?
loop_
_atom_type_symbol
_atom_type_description
_atom_type_scat_dispersion_real
_atom_type_scat_dispersion_imag
_atom_type_scat_source
C C 0.0033 0.0016 'International Tables Vol C Tables 4.2.6.8 and 6.1.1.4'
H H 0.0000 0.0000 'International Tables Vol C Tables 4.2.6.8 and 6.1.1.4'
Al Al 0.0645 0.0514 'International Tables Vol C Tables 4.2.6.8 and 6.1.1.4'
As As 0.0499 2.0058 'International Tables Vol C Tables 4.2.6.8 and 6.1.1.4'
Th Th -7.2400 8.8979 'International Tables Vol C Tables 4.2.6.8 and 6.1.1.4'

_shelx_space_group_comment       
;
The symmetry employed for this shelxl refinement is uniquely defined
by the following loop, which should always be used as a source of
symmetry information in preference to the above space-group names.
They are only intended as comments.
;
_space_group_crystal_system      triclinic
_space_group_IT_number           2
_space_group_name_H-M_alt        'P -1'
_space_group_name_Hall           '-P 1'
loop_
_space_group_symop_operation_xyz
'x, y, z'
'-x, -y, -z'

_cell_length_a                   10.7863(16)
_cell_length_b                   15.317(2)
_cell_length_c                   15.579(2)
_cell_angle_alpha                89.331(3)
_cell_angle_beta                 73.603(3)
_cell_angle_gamma                74.673(3)
_cell_volume                     2375.9(6)
_cell_formula_units_Z            2
_cell_measurement_reflns_used    5758
_cell_measurement_temperature    150.0
_cell_measurement_theta_max      22.93
_cell_measurement_theta_min      2.25
_shelx_estimated_absorpt_T_max   0.828
_shelx_estimated_absorpt_T_min   0.555
_exptl_absorpt_coefficient_mu    4.570
_exptl_absorpt_correction_T_max  0.7454
_exptl_absorpt_correction_T_min  0.5818
_exptl_absorpt_correction_type   multi-scan
_exptl_absorpt_process_details   
;
SADABS-2016/2 (Bruker,2016/2) was used for absorption correction.
wR2(int) was 0.1836 before and 0.0572 after correction.
The Ratio of minimum to maximum transmission is 0.7805.
The \l/2 correction factor is Not present.
;
_exptl_absorpt_special_details   ?
_exptl_crystal_colour            red
_exptl_crystal_colour_primary    red
_exptl_crystal_density_diffrn    1.522
_exptl_crystal_density_meas      ?
_exptl_crystal_density_method    ?
_exptl_crystal_description       irregular
_exptl_crystal_F_000             1090
_exptl_crystal_size_max          0.15
_exptl_crystal_size_mid          0.06
_exptl_crystal_size_min          0.04
_exptl_transmission_factor_max   ?
_exptl_transmission_factor_min   ?
_diffrn_reflns_av_R_equivalents  0.1044
_diffrn_reflns_av_unetI/netI     0.1232
_diffrn_reflns_Laue_measured_fraction_full 1.000
_diffrn_reflns_Laue_measured_fraction_max 0.995
_diffrn_reflns_limit_h_max       13
_diffrn_reflns_limit_h_min       -13
_diffrn_reflns_limit_k_max       19
_diffrn_reflns_limit_k_min       -19
_diffrn_reflns_limit_l_max       19
_diffrn_reflns_limit_l_min       -19
_diffrn_reflns_number            33447
_diffrn_reflns_point_group_measured_fraction_full 1.000
_diffrn_reflns_point_group_measured_fraction_max 0.995
_diffrn_reflns_theta_full        25.242
_diffrn_reflns_theta_max         26.643
_diffrn_reflns_theta_min         1.366
_diffrn_ambient_temperature      150.0
_diffrn_detector_area_resol_mean ?
_diffrn_measured_fraction_theta_full 1.000
_diffrn_measured_fraction_theta_max 0.995
_diffrn_measurement_device_type  'Bruker APEX II area detector'
_diffrn_measurement_method       'omega and phi scans'
_diffrn_radiation_monochromator  graphite
_diffrn_radiation_type           MoK\a
_diffrn_radiation_wavelength     0.71073
_diffrn_source                   'Sealed Source Mo with TRIUMPH optics'
_diffrn_standards_number         0
_reflns_Friedel_coverage         0.000
_reflns_Friedel_fraction_full    .
_reflns_Friedel_fraction_max     .
_reflns_number_gt                6614
_reflns_number_total             9967
_reflns_special_details          
;
 Reflections were merged by SHELXL according to the crystal
 class for the calculation of statistics and refinement.
 
 _reflns_Friedel_fraction is defined as the number of unique
 Friedel pairs measured divided by the number that would be
 possible theoretically, ignoring centric projections and
 systematic absences.
;
_reflns_threshold_expression     'I > 2\s(I)'
_computing_cell_refinement       'Bruker Apex3 V.2016.9-0/SAINT V8.37A'
_computing_data_collection       'Bruker Apex3 V.2016.9-0'
_computing_data_reduction        'Bruker Apex3 V.2016.9-0/SAINT V8.37A'
_computing_molecular_graphics    'Olex2 1.5 (Dolomanov et al., 2009)'
_computing_publication_material  'Olex2 1.5 (Dolomanov et al., 2009)'
_computing_structure_refinement  'ShelXL (Sheldrick, 2015)'
_computing_structure_solution    'ShelXS (Sheldrick, 2008)'
_refine_diff_density_max         4.821
_refine_diff_density_min         -2.402
_refine_diff_density_rms         0.196
_refine_ls_extinction_coef       .
_refine_ls_extinction_method     none
_refine_ls_goodness_of_fit_ref   0.997
_refine_ls_hydrogen_treatment    constr
_refine_ls_matrix_type           full
_refine_ls_number_parameters     534
_refine_ls_number_reflns         9967
_refine_ls_number_restraints     675
_refine_ls_R_factor_all          0.1085
_refine_ls_R_factor_gt           0.0599
_refine_ls_restrained_S_all      0.967
_refine_ls_shift/su_max          0.001
_refine_ls_shift/su_mean         0.000
_refine_ls_structure_factor_coef Fsqd
_refine_ls_weighting_details     
'w=1/[\s^2^(Fo^2^)+(0.0773P)^2^] where P=(Fo^2^+2Fc^2^)/3'
_refine_ls_weighting_scheme      calc
_refine_ls_wR_factor_gt          0.1316
_refine_ls_wR_factor_ref         0.1488
_refine_special_details          ?
_olex2_refinement_description    
;
1. Rigid body (RIGU) restrains
 All non-hydrogen atoms
 with sigma for 1-2 distances of 0.004 and sigma for 1-3 distances of 0.004
2. Others
 Fixed Sof: H3SA(0.5) H3SB(0.5) C1S(0.5) H1SA(0.5) H1SB(0.5) H1SC(0.5)
 C5S(0.5) H5SA(0.5) H5SB(0.5) H5SC(0.5) C2S(0.5) H2SA(0.5) H2SB(0.5) C4S(0.5)
 H4SA(0.5) H4SB(0.5)
3.a Secondary CH2 refined with riding coordinates:
 C3S(H3SA,H3SB), C2S(H2SA,H2SB), C4S(H4SA,H4SB)
3.b Aromatic/amide H refined with riding coordinates:
 C14(H14), C5(H5), C12(H12), C3(H3)
3.c Idealised Me refined as rotating group:
 C38(H38A,H38B,H38C), C9(H9A,H9B,H9C), C37(H37A,H37B,H37C), C34(H34A,H34B,
 H34C), C48(H48A,H48B,H48C), C28(H28A,H28B,H28C), C36(H36A,H36B,H36C), C24(H24A,
 H24B,H24C), C7(H7A,H7B,H7C), C16(H16A,H16B,H16C), C35(H35A,H35B,H35C),
 C45(H45A,H45B,H45C), C25(H25A,H25B,H25C), C44(H44A,H44B,H44C), C18(H18A,H18B,
 H18C), C46(H46A,H46B,H46C), C26(H26A,H26B,H26C), C27(H27A,H27B,H27C), C47(H47A,
 H47B,H47C), C17(H17A,H17B,H17C), C8(H8A,H8B,H8C), C1S(H1SA,H1SB,H1SC),
 C5S(H5SA,H5SB,H5SC)
;
_atom_sites_solution_hydrogens   geom
_atom_sites_solution_primary     direct
_atom_sites_solution_secondary   difmap
loop_
_atom_site_label
_atom_site_type_symbol
_atom_site_fract_x
_atom_site_fract_y
_atom_site_fract_z
_atom_site_U_iso_or_equiv
_atom_site_adp_type
_atom_site_occupancy
_atom_site_site_symmetry_order
_atom_site_calc_flag
_atom_site_refinement_flags_posn
_atom_site_refinement_flags_adp
_atom_site_refinement_flags_occupancy
_atom_site_disorder_assembly
_atom_site_disorder_group
Th1 Th 0.64006(3) 0.64970(2) 0.26569(2) 0.02574(12) Uani 1 1 d . U . . .
As2 As 0.59785(10) 0.79670(7) 0.14127(6) 0.0344(2) Uani 1 1 d . U . . .
As3 As 0.38370(10) 0.76444(7) 0.36042(7) 0.0400(3) Uani 1 1 d . U . . .
Al4 Al 0.4007(3) 0.88237(18) 0.26102(19) 0.0304(6) Uani 1 1 d . U . . .
C29 C 0.5161(10) 0.5362(6) 0.1978(6) 0.0323(19) Uani 1 1 d . U . . .
C19 C 0.7686(9) 0.7532(7) 0.3354(7) 0.038(2) Uani 1 1 d . U . . .
C1 C 0.5517(9) 0.7581(6) 0.0365(6) 0.0291(18) Uani 1 1 d . U . . .
C23 C 0.7811(10) 0.6752(7) 0.3831(7) 0.042(2) Uani 1 1 d . U . . .
C6 C 0.4227(10) 0.7597(6) 0.0328(6) 0.0321(19) Uani 1 1 d . U . . .
C10 C 0.2289(9) 0.7688(6) 0.4645(6) 0.0292(18) Uani 1 1 d . U . . .
C38 C 0.3693(10) 0.5296(7) 0.3610(7) 0.044(2) Uani 1 1 d . U . . .
H38A H 0.369283 0.565416 0.412705 0.065 Uiso 1 1 calc GR . . . .
H38B H 0.358541 0.469970 0.379410 0.065 Uiso 1 1 calc GR . . . .
H38C H 0.294848 0.561150 0.337987 0.065 Uiso 1 1 calc GR . . . .
C14 C 0.1154(11) 0.7847(6) 0.6204(7) 0.042(2) Uani 1 1 d . U . . .
H14 H 0.114486 0.798274 0.680001 0.050 Uiso 1 1 calc R . . . .
C43 C 0.2551(11) 1.0055(6) 0.3436(7) 0.041(2) Uani 1 1 d . U . . .
C5 C 0.4058(11) 0.7368(6) -0.0482(7) 0.040(2) Uani 1 1 d . U . . .
H5 H 0.318140 0.737482 -0.049798 0.048 Uiso 1 1 calc R . . . .
C33 C 0.4986(10) 0.5177(6) 0.2895(6) 0.0313(18) Uani 1 1 d . U . . .
C21 C 0.9157(10) 0.6360(8) 0.2424(8) 0.050(2) Uani 1 1 d . U . . .
C15 C 0.2289(10) 0.7866(6) 0.5511(6) 0.036(2) Uani 1 1 d . U . . .
C9 C 0.3007(9) 0.7869(7) 0.1107(7) 0.041(2) Uani 1 1 d . U . . .
H9A H 0.318576 0.755657 0.163030 0.062 Uiso 1 1 calc GR . . . .
H9B H 0.226441 0.770419 0.096726 0.062 Uiso 1 1 calc GR . . . .
H9C H 0.276527 0.852654 0.124007 0.062 Uiso 1 1 calc GR . . . .
C2 C 0.6599(10) 0.7295(6) -0.0410(6) 0.037(2) Uani 1 1 d . U . . .
C32 C 0.6255(10) 0.4752(6) 0.2992(7) 0.0352(19) Uani 1 1 d . U . . .
C42 C 0.3822(11) 1.0234(6) 0.3191(7) 0.041(2) Uani 1 1 d . U . . .
C41 C 0.4236(11) 1.0261(6) 0.2255(7) 0.042(2) Uani 1 1 d . U . . .
C39 C 0.2224(10) 0.9937(6) 0.2628(7) 0.041(2) Uani 1 1 d . U . . .
C11 C 0.1158(9) 0.7527(6) 0.4493(7) 0.0334(19) Uani 1 1 d . U . . .
C12 C 0.0079(10) 0.7506(6) 0.5205(7) 0.041(2) Uani 1 1 d . U . . .
H12 H -0.068607 0.738931 0.509431 0.050 Uiso 1 1 calc R . . . .
C37 C 0.6476(12) 0.4384(7) 0.3851(8) 0.053(3) Uani 1 1 d . U . . .
H37A H 0.743222 0.408322 0.375233 0.080 Uiso 1 1 calc GR . . . .
H37B H 0.595399 0.394487 0.404703 0.080 Uiso 1 1 calc GR . . . .
H37C H 0.618633 0.488264 0.431328 0.080 Uiso 1 1 calc GR . . . .
C40 C 0.3252(11) 1.0095(6) 0.1915(7) 0.039(2) Uani 1 1 d . U . . .
C34 C 0.4042(11) 0.5674(7) 0.1564(7) 0.046(3) Uani 1 1 d . U . . .
H34A H 0.328089 0.610202 0.198769 0.069 Uiso 1 1 calc GR . . . .
H34B H 0.376227 0.514991 0.141497 0.069 Uiso 1 1 calc GR . . . .
H34C H 0.434936 0.597358 0.101587 0.069 Uiso 1 1 calc GR . . . .
C31 C 0.7194(10) 0.4658(6) 0.2128(7) 0.041(2) Uani 1 1 d . U . . .
C22 C 0.8713(11) 0.6042(7) 0.3251(8) 0.049(2) Uani 1 1 d . U . . .
C4 C 0.5094(12) 0.7130(7) -0.1265(7) 0.046(2) Uani 1 1 d . U . . .
C13 C 0.0072(10) 0.7649(6) 0.6083(7) 0.045(2) Uani 1 1 d . U . . .
C48 C 0.1698(14) 1.0012(8) 0.4367(8) 0.075(4) Uani 1 1 d . U . . .
H48A H 0.117950 0.957507 0.436551 0.112 Uiso 1 1 calc GR . . . .
H48B H 0.108297 1.061276 0.458672 0.112 Uiso 1 1 calc GR . . . .
H48C H 0.227344 0.981997 0.476051 0.112 Uiso 1 1 calc GR . . . .
C3 C 0.6364(11) 0.7083(7) -0.1215(7) 0.046(2) Uani 1 1 d . U . . .
H3 H 0.710282 0.690140 -0.174058 0.055 Uiso 1 1 calc R . . . .
C30 C 0.6524(11) 0.5053(7) 0.1523(7) 0.042(2) Uani 1 1 d . U . . .
C20 C 0.8520(10) 0.7296(8) 0.2485(7) 0.044(2) Uani 1 1 d . U . . .
C28 C 0.7109(14) 0.6706(11) 0.4805(8) 0.075(4) Uani 1 1 d . U . . .
H28A H 0.685294 0.730870 0.511447 0.112 Uiso 1 1 calc GR . . . .
H28B H 0.771389 0.627645 0.507695 0.112 Uiso 1 1 calc GR . . . .
H28C H 0.630256 0.650387 0.485971 0.112 Uiso 1 1 calc GR . . . .
C36 C 0.8626(11) 0.4065(8) 0.1881(9) 0.066(4) Uani 1 1 d . U . . .
H36A H 0.920739 0.436064 0.144615 0.099 Uiso 1 1 calc GR . . . .
H36B H 0.866989 0.347639 0.161700 0.099 Uiso 1 1 calc GR . . . .
H36C H 0.892774 0.397505 0.242102 0.099 Uiso 1 1 calc GR . . . .
C24 C 0.6986(13) 0.8490(8) 0.3710(10) 0.071(4) Uani 1 1 d . U . . .
H24A H 0.675510 0.885167 0.322673 0.107 Uiso 1 1 calc GR . . . .
H24B H 0.757951 0.874028 0.394780 0.107 Uiso 1 1 calc GR . . . .
H24C H 0.616449 0.850630 0.419085 0.107 Uiso 1 1 calc GR . . . .
C7 C 0.7993(11) 0.7233(8) -0.0419(7) 0.053(3) Uani 1 1 d . U . . .
H7A H 0.806684 0.783762 -0.028608 0.080 Uiso 1 1 calc GR . . . .
H7B H 0.860473 0.699112 -0.101140 0.080 Uiso 1 1 calc GR . . . .
H7C H 0.823068 0.682834 0.003632 0.080 Uiso 1 1 calc GR . . . .
C16 C 0.1022(11) 0.7388(8) 0.3582(7) 0.053(3) Uani 1 1 d . U . . .
H16A H 0.151336 0.774809 0.316400 0.079 Uiso 1 1 calc GR . . . .
H16B H 0.007119 0.758082 0.360551 0.079 Uiso 1 1 calc GR . . . .
H16C H 0.139367 0.674434 0.337879 0.079 Uiso 1 1 calc GR . . . .
C35 C 0.7100(12) 0.5037(7) 0.0530(7) 0.054(3) Uani 1 1 d . U . . .
H35A H 0.662847 0.558877 0.030747 0.082 Uiso 1 1 calc GR . . . .
H35B H 0.699400 0.450410 0.024665 0.082 Uiso 1 1 calc GR . . . .
H35C H 0.805664 0.500591 0.038553 0.082 Uiso 1 1 calc GR . . . .
C45 C 0.3291(14) 1.0100(8) 0.0954(7) 0.063(3) Uani 1 1 d . U . . .
H45A H 0.403274 0.959604 0.061303 0.095 Uiso 1 1 calc GR . . . .
H45B H 0.342541 1.067508 0.072075 0.095 Uiso 1 1 calc GR . . . .
H45C H 0.244089 1.003063 0.089432 0.095 Uiso 1 1 calc GR . . . .
C25 C 0.8900(16) 0.7969(12) 0.1820(10) 0.097(6) Uani 1 1 d . U . . .
H25A H 0.906644 0.771427 0.121131 0.145 Uiso 1 1 calc GR . . . .
H25B H 0.971423 0.810191 0.187749 0.145 Uiso 1 1 calc GR . . . .
H25C H 0.816553 0.852993 0.193950 0.145 Uiso 1 1 calc GR . . . .
C44 C 0.0883(11) 0.9836(8) 0.2618(10) 0.068(4) Uani 1 1 d . U . . .
H44A H 0.090202 0.970113 0.199994 0.102 Uiso 1 1 calc GR . . . .
H44B H 0.018770 1.040096 0.286253 0.102 Uiso 1 1 calc GR . . . .
H44C H 0.068188 0.933823 0.298422 0.102 Uiso 1 1 calc GR . . . .
C18 C 0.3427(13) 0.8116(8) 0.5730(8) 0.059(3) Uani 1 1 d . U . . .
H18A H 0.424054 0.760827 0.553752 0.089 Uiso 1 1 calc GR . . . .
H18B H 0.319646 0.824966 0.637817 0.089 Uiso 1 1 calc GR . . . .
H18C H 0.358621 0.865197 0.541646 0.089 Uiso 1 1 calc GR . . . .
C46 C 0.5512(12) 1.0464(8) 0.1713(9) 0.068(4) Uani 1 1 d . U . . .
H46A H 0.603459 1.054879 0.211202 0.102 Uiso 1 1 calc GR . . . .
H46B H 0.529118 1.101794 0.140187 0.102 Uiso 1 1 calc GR . . . .
H46C H 0.604142 0.995599 0.127075 0.102 Uiso 1 1 calc GR . . . .
C26 C 1.0262(13) 0.5844(12) 0.1620(11) 0.106(6) Uani 1 1 d . U . . .
H26A H 1.046487 0.519289 0.171104 0.159 Uiso 1 1 calc GR . . . .
H26B H 1.106961 0.604921 0.155014 0.159 Uiso 1 1 calc GR . . . .
H26C H 0.996628 0.595514 0.107932 0.159 Uiso 1 1 calc GR . . . .
C27 C 0.9364(17) 0.5120(9) 0.3591(13) 0.109(6) Uani 1 1 d . U . . .
H27A H 0.865574 0.487662 0.397028 0.164 Uiso 1 1 calc GR . . . .
H27B H 0.994837 0.521531 0.394093 0.164 Uiso 1 1 calc GR . . . .
H27C H 0.989463 0.468808 0.307704 0.164 Uiso 1 1 calc GR . . . .
C47 C 0.4483(14) 1.0463(8) 0.3849(9) 0.074(4) Uani 1 1 d . U . . .
H47A H 0.432545 1.009237 0.436479 0.111 Uiso 1 1 calc GR . . . .
H47B H 0.410674 1.110685 0.405208 0.111 Uiso 1 1 calc GR . . . .
H47C H 0.545132 1.034044 0.356116 0.111 Uiso 1 1 calc GR . . . .
C17 C -0.1140(12) 0.7628(8) 0.6839(9) 0.074(4) Uani 1 1 d . U . . .
H17A H -0.093936 0.707229 0.715159 0.111 Uiso 1 1 calc GR . . . .
H17B H -0.189293 0.764000 0.660006 0.111 Uiso 1 1 calc GR . . . .
H17C H -0.138080 0.815750 0.725983 0.111 Uiso 1 1 calc GR . . . .
C8 C 0.4932(15) 0.6931(8) -0.2153(8) 0.072(4) Uani 1 1 d . U . . .
H8A H 0.419608 0.664660 -0.206908 0.108 Uiso 1 1 calc GR . . . .
H8B H 0.576681 0.651744 -0.252546 0.108 Uiso 1 1 calc GR . . . .
H8C H 0.472786 0.749700 -0.244876 0.108 Uiso 1 1 calc GR . . . .
C3S C 0.000000 1.000000 0.000000 0.139(12) Uani 1 2 d S TU P . .
H3SA H -0.087167 0.999537 -0.008874 0.166 Uiso 0.5 1 calc R . . A -1
H3SB H 0.007286 0.963103 0.051862 0.166 Uiso 0.5 1 calc R . . A -1
C1S C 0.066(4) 0.861(3) -0.089(2) 0.074(9) Uani 0.5 1 d . U . B -1
H1SA H 0.134103 0.829276 -0.143609 0.111 Uiso 0.5 1 calc GR . . B -1
H1SB H -0.023081 0.873594 -0.098235 0.111 Uiso 0.5 1 calc GR . . B -1
H1SC H 0.069680 0.823492 -0.038450 0.111 Uiso 0.5 1 calc GR . . B -1
C5S C -0.117(4) 1.121(3) 0.122(3) 0.095(13) Uani 0.5 1 d . U . C -1
H5SA H -0.209148 1.136745 0.117948 0.143 Uiso 0.5 1 calc GR . . C -1
H5SB H -0.095963 1.174853 0.139703 0.143 Uiso 0.5 1 calc GR . . C -1
H5SC H -0.107464 1.075491 0.166434 0.143 Uiso 0.5 1 calc GR . . C -1
C2S C 0.093(4) 0.946(2) -0.072(3) 0.084(8) Uani 0.5 1 d . U . B -1
H2SA H 0.181814 0.932011 -0.060854 0.101 Uiso 0.5 1 calc R . . B -1
H2SB H 0.097528 0.980487 -0.125848 0.101 Uiso 0.5 1 calc R . . B -1
C4S C -0.021(4) 1.081(3) 0.032(2) 0.103(11) Uani 0.5 1 d . U . C -1
H4SA H -0.050111 1.121770 -0.013129 0.123 Uiso 0.5 1 calc R . . C -1
H4SB H 0.067603 1.088037 0.031732 0.123 Uiso 0.5 1 calc R . . C -1

loop_
_atom_site_aniso_label
_atom_site_aniso_U_11
_atom_site_aniso_U_22
_atom_site_aniso_U_33
_atom_site_aniso_U_23
_atom_site_aniso_U_13
_atom_site_aniso_U_12
Th1 0.02357(19) 0.02328(18) 0.0292(2) -0.00250(12) -0.00763(14) -0.00418(12)
As2 0.0319(6) 0.0371(6) 0.0329(6) 0.0026(4) -0.0093(5) -0.0071(4)
As3 0.0321(6) 0.0303(5) 0.0464(7) 0.0070(5) 0.0021(5) -0.0046(4)
Al4 0.0314(16) 0.0282(14) 0.0307(16) -0.0009(11) -0.0111(13) -0.0043(12)
C29 0.043(4) 0.024(4) 0.030(4) 0.001(4) -0.012(3) -0.008(4)
C19 0.029(5) 0.043(4) 0.048(5) 0.001(4) -0.020(4) -0.014(4)
C1 0.035(4) 0.028(5) 0.023(4) 0.010(3) -0.005(3) -0.009(4)
C23 0.037(5) 0.060(5) 0.042(5) 0.011(4) -0.021(4) -0.027(4)
C6 0.041(4) 0.027(5) 0.032(4) 0.010(4) -0.012(3) -0.013(4)
C10 0.026(4) 0.028(5) 0.029(4) 0.004(4) -0.004(3) -0.003(4)
C38 0.047(5) 0.045(6) 0.036(6) 0.000(5) -0.005(4) -0.016(5)
C14 0.056(5) 0.030(5) 0.025(5) 0.005(4) -0.005(4) 0.003(4)
C43 0.058(5) 0.018(4) 0.040(4) -0.002(4) -0.007(4) -0.003(4)
C5 0.052(6) 0.032(5) 0.044(5) 0.009(4) -0.022(4) -0.019(5)
C33 0.042(4) 0.023(4) 0.030(4) 0.003(4) -0.010(3) -0.011(4)
C21 0.028(5) 0.066(6) 0.055(5) -0.014(4) -0.009(4) -0.012(4)
C15 0.043(5) 0.029(5) 0.032(4) 0.005(4) -0.013(4) -0.003(4)
C9 0.029(5) 0.049(6) 0.050(6) 0.001(5) -0.012(4) -0.015(5)
C2 0.044(5) 0.031(5) 0.026(4) 0.006(4) 0.003(4) -0.009(4)
C32 0.046(5) 0.023(4) 0.041(4) -0.003(4) -0.021(4) -0.007(4)
C42 0.055(5) 0.018(4) 0.050(5) -0.004(4) -0.023(4) -0.002(4)
C41 0.046(5) 0.024(4) 0.052(5) 0.002(4) -0.011(4) -0.007(4)
C39 0.042(5) 0.033(5) 0.044(5) 0.003(4) -0.014(4) -0.004(4)
C11 0.026(4) 0.030(5) 0.041(5) 0.002(4) -0.009(3) -0.003(4)
C12 0.027(5) 0.031(5) 0.059(5) 0.008(5) -0.003(4) -0.007(4)
C37 0.067(8) 0.048(7) 0.055(6) 0.021(5) -0.030(6) -0.020(6)
C40 0.049(5) 0.027(5) 0.038(4) 0.003(4) -0.013(4) -0.003(4)
C34 0.064(7) 0.040(6) 0.053(7) 0.010(5) -0.035(6) -0.027(5)
C31 0.042(5) 0.023(4) 0.053(5) -0.005(4) -0.010(4) -0.003(4)
C22 0.040(6) 0.048(5) 0.069(6) 0.009(4) -0.027(4) -0.016(4)
C4 0.075(6) 0.030(5) 0.040(5) 0.009(4) -0.018(4) -0.023(5)
C13 0.038(5) 0.026(5) 0.051(5) 0.011(4) 0.004(4) 0.007(4)
C48 0.103(10) 0.039(7) 0.046(6) -0.004(5) 0.018(6) 0.001(7)
C3 0.055(5) 0.040(6) 0.030(5) 0.000(4) 0.003(4) -0.008(5)
C30 0.051(5) 0.033(5) 0.034(4) -0.014(4) -0.002(4) -0.007(4)
C20 0.037(5) 0.061(5) 0.046(5) 0.010(4) -0.015(4) -0.029(4)
C28 0.081(9) 0.130(12) 0.042(6) 0.027(7) -0.027(6) -0.069(9)
C36 0.043(6) 0.039(6) 0.100(10) -0.022(6) -0.010(6) 0.007(5)
C24 0.056(8) 0.054(6) 0.108(11) -0.023(6) -0.028(7) -0.016(6)
C7 0.045(5) 0.058(7) 0.045(7) 0.007(6) 0.001(5) -0.009(5)
C16 0.049(7) 0.062(7) 0.051(6) -0.005(6) -0.019(5) -0.015(6)
C35 0.071(8) 0.046(7) 0.036(5) -0.011(5) 0.006(5) -0.022(6)
C45 0.093(10) 0.045(7) 0.043(5) 0.010(5) -0.026(6) 0.002(6)
C25 0.104(12) 0.157(13) 0.097(10) 0.082(10) -0.073(9) -0.106(11)
C44 0.041(6) 0.040(7) 0.117(11) -0.017(7) -0.027(6) 0.004(5)
C18 0.075(8) 0.055(7) 0.062(8) 0.009(6) -0.038(7) -0.025(6)
C46 0.062(7) 0.046(7) 0.093(10) 0.008(6) -0.008(6) -0.026(6)
C26 0.043(8) 0.159(15) 0.100(10) -0.064(10) 0.011(7) -0.029(8)
C27 0.107(13) 0.061(8) 0.197(18) 0.041(9) -0.107(13) -0.018(8)
C47 0.099(10) 0.038(6) 0.092(9) -0.027(6) -0.060(8) 0.005(6)
C17 0.058(7) 0.044(7) 0.079(8) 0.018(6) 0.026(6) 0.006(6)
C8 0.120(12) 0.058(8) 0.055(7) 0.001(6) -0.036(7) -0.041(8)
C3S 0.11(2) 0.19(3) 0.13(2) -0.065(18) -0.087(16) -0.009(17)
C1S 0.08(2) 0.10(2) 0.05(2) 0.034(14) -0.009(18) -0.048(17)
C5S 0.11(3) 0.07(2) 0.08(2) 0.031(15) -0.01(2) -0.01(2)
C2S 0.08(2) 0.11(2) 0.08(2) 0.027(13) -0.035(17) -0.043(16)
C4S 0.09(2) 0.16(3) 0.07(2) -0.008(18) -0.043(18) -0.026(19)

_geom_special_details            
;
 All esds (except the esd in the dihedral angle between two l.s. planes)
 are estimated using the full covariance matrix.  The cell esds are taken
 into account individually in the estimation of esds in distances, angles
 and torsion angles; correlations between esds in cell parameters are only
 used when they are defined by crystal symmetry.  An approximate (isotropic)
 treatment of cell esds is used for estimating esds involving l.s. planes.
;
loop_
_geom_bond_atom_site_label_1
_geom_bond_atom_site_label_2
_geom_bond_distance
_geom_bond_site_symmetry_2
_geom_bond_publ_flag
Th1 As2 2.9815(10) . ?
Th1 As3 2.8462(11) . ?
Th1 C29 2.828(9) . ?
Th1 C19 2.769(9) . ?
Th1 C23 2.778(9) . ?
Th1 C33 2.801(9) . ?
Th1 C21 2.842(10) . ?
Th1 C32 2.754(9) . ?
Th1 C31 2.780(9) . ?
Th1 C22 2.817(10) . ?
Th1 C30 2.798(9) . ?
Th1 C20 2.814(10) . ?
As2 Al4 2.463(3) . ?
As2 C1 1.975(9) . ?
As3 Al4 2.376(3) . ?
As3 C10 1.959(9) . ?
Al4 C43 2.243(10) . ?
Al4 C42 2.289(9) . ?
Al4 C41 2.324(10) . ?
Al4 C39 2.201(10) . ?
Al4 C40 2.288(9) . ?
C29 C33 1.423(12) . ?
C29 C34 1.493(13) . ?
C29 C30 1.393(14) . ?
C19 C23 1.397(14) . ?
C19 C20 1.387(15) . ?
C19 C24 1.492(15) . ?
C1 C6 1.402(13) . ?
C1 C2 1.400(13) . ?
C23 C22 1.383(15) . ?
C23 C28 1.503(15) . ?
C6 C5 1.387(13) . ?
C6 C9 1.483(14) . ?
C10 C15 1.379(13) . ?
C10 C11 1.389(13) . ?
C38 C33 1.487(13) . ?
C14 C15 1.392(14) . ?
C14 C13 1.344(15) . ?
C43 C42 1.414(15) . ?
C43 C39 1.425(14) . ?
C43 C48 1.493(15) . ?
C5 C4 1.376(15) . ?
C33 C32 1.402(13) . ?
C21 C22 1.373(16) . ?
C21 C20 1.408(15) . ?
C21 C26 1.515(17) . ?
C15 C18 1.502(14) . ?
C2 C3 1.405(14) . ?
C2 C7 1.477(14) . ?
C32 C37 1.501(13) . ?
C32 C31 1.421(14) . ?
C42 C41 1.403(14) . ?
C42 C47 1.496(14) . ?
C41 C40 1.391(14) . ?
C41 C46 1.506(15) . ?
C39 C40 1.400(14) . ?
C39 C44 1.501(15) . ?
C11 C12 1.370(14) . ?
C11 C16 1.489(14) . ?
C12 C13 1.384(15) . ?
C40 C45 1.486(14) . ?
C31 C30 1.384(14) . ?
C31 C36 1.513(14) . ?
C22 C27 1.561(15) . ?
C4 C3 1.376(15) . ?
C4 C8 1.487(15) . ?
C13 C17 1.500(15) . ?
C30 C35 1.492(14) . ?
C20 C25 1.504(15) . ?
C3S C2S 1.37(4) . ?
C3S C4S 1.28(5) . ?
C1S C2S 1.44(5) . ?
C5S C4S 1.51(5) . ?

loop_
_geom_angle_atom_site_label_1
_geom_angle_atom_site_label_2
_geom_angle_atom_site_label_3
_geom_angle
_geom_angle_site_symmetry_1
_geom_angle_site_symmetry_3
_geom_angle_publ_flag
As3 Th1 As2 77.61(3) . . ?
C29 Th1 As2 96.54(18) . . ?
C29 Th1 As3 90.36(19) . . ?
C29 Th1 C21 130.9(3) . . ?
C19 Th1 As2 86.1(2) . . ?
C19 Th1 As3 91.3(2) . . ?
C19 Th1 C29 177.1(3) . . ?
C19 Th1 C23 29.2(3) . . ?
C19 Th1 C33 148.9(3) . . ?
C19 Th1 C21 47.4(3) . . ?
C19 Th1 C31 130.1(3) . . ?
C19 Th1 C22 47.4(3) . . ?
C19 Th1 C30 149.9(3) . . ?
C19 Th1 C20 28.8(3) . . ?
C23 Th1 As2 115.2(2) . . ?
C23 Th1 As3 98.4(2) . . ?
C23 Th1 C29 148.1(3) . . ?
C23 Th1 C33 121.6(3) . . ?
C23 Th1 C21 47.1(3) . . ?
C23 Th1 C31 107.5(3) . . ?
C23 Th1 C22 28.6(3) . . ?
C23 Th1 C30 135.2(3) . . ?
C23 Th1 C20 47.5(3) . . ?
C33 Th1 As2 121.78(18) . . ?
C33 Th1 As3 82.57(19) . . ?
C33 Th1 C29 29.3(3) . . ?
C33 Th1 C21 131.5(3) . . ?
C33 Th1 C22 114.5(3) . . ?
C33 Th1 C20 160.0(3) . . ?
C21 Th1 As2 96.2(3) . . ?
C21 Th1 As3 138.7(2) . . ?
C32 Th1 As2 143.95(19) . . ?
C32 Th1 As3 105.7(2) . . ?
C32 Th1 C29 48.2(3) . . ?
C32 Th1 C19 129.0(3) . . ?
C32 Th1 C23 100.0(3) . . ?
C32 Th1 C33 29.2(3) . . ?
C32 Th1 C21 102.7(3) . . ?
C32 Th1 C31 29.7(3) . . ?
C32 Th1 C22 86.2(3) . . ?
C32 Th1 C30 48.5(3) . . ?
C32 Th1 C20 130.9(3) . . ?
C31 Th1 As2 123.8(2) . . ?
C31 Th1 As3 130.5(2) . . ?
C31 Th1 C29 47.3(3) . . ?
C31 Th1 C33 48.0(3) . . ?
C31 Th1 C21 87.0(3) . . ?
C31 Th1 C22 83.1(3) . . ?
C31 Th1 C30 28.7(3) . . ?
C31 Th1 C20 114.9(3) . . ?
C22 Th1 As2 121.4(2) . . ?
C22 Th1 As3 126.5(3) . . ?
C22 Th1 C29 129.9(3) . . ?
C22 Th1 C21 28.1(3) . . ?
C30 Th1 As2 97.7(2) . . ?
C30 Th1 As3 118.7(2) . . ?
C30 Th1 C29 28.7(3) . . ?
C30 Th1 C33 48.1(3) . . ?
C30 Th1 C21 102.5(3) . . ?
C30 Th1 C22 108.2(3) . . ?
C30 Th1 C20 123.9(3) . . ?
C20 Th1 As2 74.8(2) . . ?
C20 Th1 As3 113.7(2) . . ?
C20 Th1 C29 151.2(3) . . ?
C20 Th1 C21 28.8(3) . . ?
C20 Th1 C22 47.0(3) . . ?
Al4 As2 Th1 88.65(7) . . ?
C1 As2 Th1 112.8(2) . . ?
C1 As2 Al4 113.3(3) . . ?
Al4 As3 Th1 93.67(7) . . ?
C10 As3 Th1 141.7(2) . . ?
C10 As3 Al4 124.6(3) . . ?
As3 Al4 As2 98.03(10) . . ?
C43 Al4 As2 156.7(3) . . ?
C43 Al4 As3 103.2(3) . . ?
C43 Al4 C42 36.3(4) . . ?
C43 Al4 C41 59.8(4) . . ?
C43 Al4 C40 60.4(4) . . ?
C42 Al4 As2 123.1(3) . . ?
C42 Al4 As3 118.4(3) . . ?
C42 Al4 C41 35.4(4) . . ?
C41 Al4 As2 96.8(3) . . ?
C41 Al4 As3 152.9(3) . . ?
C39 Al4 As2 133.9(3) . . ?
C39 Al4 As3 120.6(3) . . ?
C39 Al4 C43 37.4(4) . . ?
C39 Al4 C42 61.1(4) . . ?
C39 Al4 C41 60.1(4) . . ?
C39 Al4 C40 36.3(4) . . ?
C40 Al4 As2 101.6(3) . . ?
C40 Al4 As3 156.7(3) . . ?
C40 Al4 C42 59.4(4) . . ?
C40 Al4 C41 35.1(4) . . ?
C33 C29 Th1 74.3(5) . . ?
C33 C29 C34 124.6(9) . . ?
C34 C29 Th1 125.7(6) . . ?
C30 C29 Th1 74.5(6) . . ?
C30 C29 C33 108.1(8) . . ?
C30 C29 C34 126.4(9) . . ?
C23 C19 Th1 75.8(5) . . ?
C23 C19 C24 128.0(11) . . ?
C20 C19 Th1 77.4(6) . . ?
C20 C19 C23 107.9(9) . . ?
C20 C19 C24 123.3(10) . . ?
C24 C19 Th1 120.9(7) . . ?
C6 C1 As2 126.2(7) . . ?
C2 C1 As2 115.1(7) . . ?
C2 C1 C6 118.7(9) . . ?
C19 C23 Th1 75.1(5) . . ?
C19 C23 C28 125.6(11) . . ?
C22 C23 Th1 77.3(6) . . ?
C22 C23 C19 107.7(10) . . ?
C22 C23 C28 126.7(11) . . ?
C28 C23 Th1 114.9(7) . . ?
C1 C6 C9 123.7(8) . . ?
C5 C6 C1 119.0(9) . . ?
C5 C6 C9 117.3(9) . . ?
C15 C10 As3 122.6(7) . . ?
C15 C10 C11 119.5(9) . . ?
C11 C10 As3 117.9(7) . . ?
C13 C14 C15 124.0(10) . . ?
C42 C43 Al4 73.6(6) . . ?
C42 C43 C39 107.1(9) . . ?
C42 C43 C48 126.6(11) . . ?
C39 C43 Al4 69.7(5) . . ?
C39 C43 C48 126.3(11) . . ?
C48 C43 Al4 122.7(7) . . ?
C4 C5 C6 123.4(10) . . ?
C29 C33 Th1 76.4(5) . . ?
C29 C33 C38 127.1(9) . . ?
C38 C33 Th1 121.8(6) . . ?
C32 C33 Th1 73.6(5) . . ?
C32 C33 C29 107.7(8) . . ?
C32 C33 C38 124.8(9) . . ?
C22 C21 Th1 74.9(6) . . ?
C22 C21 C20 107.5(10) . . ?
C22 C21 C26 127.1(13) . . ?
C20 C21 Th1 74.5(6) . . ?
C20 C21 C26 125.0(13) . . ?
C26 C21 Th1 122.4(8) . . ?
C10 C15 C14 117.9(9) . . ?
C10 C15 C18 123.0(9) . . ?
C14 C15 C18 119.1(9) . . ?
C1 C2 C3 119.6(9) . . ?
C1 C2 C7 121.9(9) . . ?
C3 C2 C7 118.4(9) . . ?
C33 C32 Th1 77.2(5) . . ?
C33 C32 C37 123.7(9) . . ?
C33 C32 C31 107.0(8) . . ?
C37 C32 Th1 118.2(6) . . ?
C31 C32 Th1 76.1(5) . . ?
C31 C32 C37 129.0(9) . . ?
C43 C42 Al4 70.1(5) . . ?
C43 C42 C47 124.0(11) . . ?
C41 C42 Al4 73.7(6) . . ?
C41 C42 C43 108.0(9) . . ?
C41 C42 C47 127.6(11) . . ?
C47 C42 Al4 127.6(7) . . ?
C42 C41 Al4 70.9(5) . . ?
C42 C41 C46 125.7(11) . . ?
C40 C41 Al4 71.1(6) . . ?
C40 C41 C42 108.5(10) . . ?
C40 C41 C46 125.7(11) . . ?
C46 C41 Al4 125.1(7) . . ?
C43 C39 Al4 72.9(5) . . ?
C43 C39 C44 122.8(10) . . ?
C40 C39 Al4 75.3(6) . . ?
C40 C39 C43 107.6(9) . . ?
C40 C39 C44 128.6(10) . . ?
C44 C39 Al4 126.0(7) . . ?
C10 C11 C16 123.7(9) . . ?
C12 C11 C10 119.7(9) . . ?
C12 C11 C16 116.6(9) . . ?
C11 C12 C13 122.0(10) . . ?
C41 C40 Al4 73.8(5) . . ?
C41 C40 C39 108.7(9) . . ?
C41 C40 C45 125.1(11) . . ?
C39 C40 Al4 68.4(5) . . ?
C39 C40 C45 126.2(10) . . ?
C45 C40 Al4 124.3(7) . . ?
C32 C31 Th1 74.1(5) . . ?
C32 C31 C36 124.8(10) . . ?
C30 C31 Th1 76.4(5) . . ?
C30 C31 C32 108.9(9) . . ?
C30 C31 C36 125.2(10) . . ?
C36 C31 Th1 124.9(7) . . ?
C23 C22 Th1 74.1(6) . . ?
C23 C22 C27 122.1(12) . . ?
C21 C22 Th1 77.0(6) . . ?
C21 C22 C23 109.2(10) . . ?
C21 C22 C27 126.8(12) . . ?
C27 C22 Th1 127.9(8) . . ?
C5 C4 C3 117.1(10) . . ?
C5 C4 C8 124.6(11) . . ?
C3 C4 C8 118.2(11) . . ?
C14 C13 C12 116.8(10) . . ?
C14 C13 C17 123.3(11) . . ?
C12 C13 C17 119.9(11) . . ?
C4 C3 C2 121.9(10) . . ?
C29 C30 Th1 76.9(5) . . ?
C29 C30 C35 124.5(10) . . ?
C31 C30 Th1 74.9(6) . . ?
C31 C30 C29 108.2(9) . . ?
C31 C30 C35 126.8(10) . . ?
C35 C30 Th1 121.5(7) . . ?
C19 C20 Th1 73.8(6) . . ?
C19 C20 C21 107.8(9) . . ?
C19 C20 C25 124.1(12) . . ?
C21 C20 Th1 76.7(6) . . ?
C21 C20 C25 126.6(12) . . ?
C25 C20 Th1 126.4(7) . . ?
C4S C3S C2S 134.9(19) . . ?
C3S C2S C1S 115(3) . . ?
C3S C4S C5S 124(4) . . ?

_shelx_res_file                  
;
TITL s1 in P-1 #2
    s1.res
    created by SHELXL-2017/1 at 16:29:16 on 16-Mar-2021
CELL 0.71073 10.7863 15.3174 15.5791 89.3311 73.6025 74.6728
ZERR 2 0.0016 0.0022 0.0023 0.0028 0.0028 0.0027
LATT 1
SFAC C H Al As Th
UNIT 101 146 2 4 2
RIGU

L.S. 40
PLAN  20
SIZE 0.043 0.055 0.146
TEMP -123.15
fmap 2 53
acta
REM <olex2.extras>
REM <HklSrc "%.\\s1.hkl">
REM </olex2.extras>

WGHT    0.077300
FVAR       0.08721
TH1   5    0.640063    0.649695    0.265694    11.00000    0.02357    0.02328 =
         0.02917   -0.00250   -0.00763   -0.00418
AS2   4    0.597854    0.796696    0.141266    11.00000    0.03187    0.03712 =
         0.03288    0.00260   -0.00926   -0.00709
AS3   4    0.383700    0.764441    0.360422    11.00000    0.03214    0.03028 =
         0.04643    0.00696    0.00215   -0.00460
AL4   3    0.400671    0.882375    0.261018    11.00000    0.03140    0.02815 =
         0.03070   -0.00088   -0.01106   -0.00431
C29   1    0.516059    0.536242    0.197795    11.00000    0.04303    0.02442 =
         0.02987    0.00125   -0.01213   -0.00812
C19   1    0.768559    0.753219    0.335385    11.00000    0.02929    0.04312 =
         0.04835    0.00148   -0.01973   -0.01441
C1    1    0.551661    0.758059    0.036500    11.00000    0.03470    0.02766 =
         0.02305    0.01046   -0.00495   -0.00929
C23   1    0.781128    0.675175    0.383114    11.00000    0.03728    0.05995 =
         0.04217    0.01059   -0.02146   -0.02710
C6    1    0.422670    0.759668    0.032795    11.00000    0.04092    0.02673 =
         0.03157    0.01035   -0.01163   -0.01306
C10   1    0.228863    0.768848    0.464480    11.00000    0.02623    0.02806 =
         0.02877    0.00437   -0.00448   -0.00333
C38   1    0.369290    0.529578    0.361002    11.00000    0.04720    0.04525 =
         0.03577    0.00039   -0.00511   -0.01584
AFIX 137
H38A  2    0.369283    0.565416    0.412705    11.00000   -1.50000
H38B  2    0.358541    0.469970    0.379410    11.00000   -1.50000
H38C  2    0.294848    0.561150    0.337987    11.00000   -1.50000
AFIX   0
C14   1    0.115435    0.784710    0.620433    11.00000    0.05621    0.02997 =
         0.02527    0.00462   -0.00491    0.00316
AFIX  43
H14   2    0.114486    0.798274    0.680001    11.00000   -1.20000
AFIX   0
C43   1    0.255076    1.005548    0.343645    11.00000    0.05774    0.01805 =
         0.04019   -0.00229   -0.00721   -0.00337
C5    1    0.405813    0.736759   -0.048230    11.00000    0.05182    0.03202 =
         0.04440    0.00936   -0.02172   -0.01860
AFIX  43
H5    2    0.318140    0.737482   -0.049798    11.00000   -1.20000
AFIX   0
C33   1    0.498596    0.517737    0.289527    11.00000    0.04198    0.02271 =
         0.03038    0.00298   -0.01003   -0.01139
C21   1    0.915694    0.635960    0.242404    11.00000    0.02779    0.06584 =
         0.05488   -0.01368   -0.00863   -0.01166
C15   1    0.228876    0.786613    0.551078    11.00000    0.04258    0.02898 =
         0.03244    0.00484   -0.01283   -0.00337
C9    1    0.300713    0.786909    0.110749    11.00000    0.02910    0.04854 =
         0.04954    0.00113   -0.01172   -0.01504
AFIX 137
H9A   2    0.318576    0.755657    0.163030    11.00000   -1.50000
H9B   2    0.226441    0.770419    0.096726    11.00000   -1.50000
H9C   2    0.276527    0.852654    0.124007    11.00000   -1.50000
AFIX   0
C2    1    0.659943    0.729495   -0.041047    11.00000    0.04404    0.03110 =
         0.02610    0.00608    0.00343   -0.00890
C32   1    0.625489    0.475176    0.299250    11.00000    0.04635    0.02269 =
         0.04104   -0.00299   -0.02149   -0.00744
C42   1    0.382186    1.023359    0.319112    11.00000    0.05544    0.01769 =
         0.05043   -0.00379   -0.02347   -0.00248
C41   1    0.423596    1.026149    0.225512    11.00000    0.04583    0.02409 =
         0.05213    0.00224   -0.01119   -0.00669
C39   1    0.222447    0.993730    0.262809    11.00000    0.04205    0.03254 =
         0.04426    0.00264   -0.01382   -0.00376
C11   1    0.115752    0.752687    0.449250    11.00000    0.02600    0.02966 =
         0.04132    0.00207   -0.00909   -0.00291
C12   1    0.007931    0.750564    0.520547    11.00000    0.02690    0.03149 =
         0.05909    0.00806   -0.00341   -0.00670
AFIX  43
H12   2   -0.068607    0.738931    0.509431    11.00000   -1.20000
AFIX   0
C37   1    0.647606    0.438367    0.385080    11.00000    0.06698    0.04786 =
         0.05461    0.02069   -0.02990   -0.02037
AFIX 137
H37A  2    0.743222    0.408322    0.375233    11.00000   -1.50000
H37B  2    0.595399    0.394487    0.404703    11.00000   -1.50000
H37C  2    0.618633    0.488264    0.431328    11.00000   -1.50000
AFIX   0
C40   1    0.325221    1.009496    0.191517    11.00000    0.04876    0.02737 =
         0.03831    0.00296   -0.01323   -0.00291
C34   1    0.404227    0.567371    0.156355    11.00000    0.06365    0.04004 =
         0.05309    0.01042   -0.03476   -0.02703
AFIX 137
H34A  2    0.328089    0.610202    0.198769    11.00000   -1.50000
H34B  2    0.376227    0.514991    0.141497    11.00000   -1.50000
H34C  2    0.434936    0.597358    0.101587    11.00000   -1.50000
AFIX   0
C31   1    0.719357    0.465800    0.212765    11.00000    0.04227    0.02264 =
         0.05339   -0.00519   -0.01046   -0.00325
C22   1    0.871345    0.604179    0.325090    11.00000    0.03985    0.04804 =
         0.06898    0.00900   -0.02723   -0.01591
C4    1    0.509408    0.713041   -0.126458    11.00000    0.07476    0.02994 =
         0.03989    0.00932   -0.01816   -0.02281
C13   1    0.007158    0.764858    0.608285    11.00000    0.03824    0.02630 =
         0.05057    0.01111    0.00410    0.00733
C48   1    0.169842    1.001209    0.436729    11.00000    0.10261    0.03880 =
         0.04587   -0.00354    0.01829    0.00103
AFIX 137
H48A  2    0.117950    0.957507    0.436551    11.00000   -1.50000
H48B  2    0.108297    1.061276    0.458672    11.00000   -1.50000
H48C  2    0.227344    0.981997    0.476051    11.00000   -1.50000
AFIX   0
C3    1    0.636376    0.708290   -0.121519    11.00000    0.05548    0.04002 =
         0.03023    0.00006    0.00256   -0.00838
AFIX  43
H3    2    0.710282    0.690140   -0.174058    11.00000   -1.20000
AFIX   0
C30   1    0.652426    0.505341    0.152289    11.00000    0.05068    0.03333 =
         0.03432   -0.01373   -0.00182   -0.00719
C20   1    0.851968    0.729575    0.248510    11.00000    0.03688    0.06080 =
         0.04614    0.01025   -0.01473   -0.02945
C28   1    0.710910    0.670624    0.480528    11.00000    0.08126    0.13025 =
         0.04238    0.02726   -0.02677   -0.06901
AFIX 137
H28A  2    0.685294    0.730870    0.511447    11.00000   -1.50000
H28B  2    0.771389    0.627645    0.507695    11.00000   -1.50000
H28C  2    0.630256    0.650387    0.485971    11.00000   -1.50000
AFIX   0
C36   1    0.862583    0.406530    0.188124    11.00000    0.04259    0.03919 =
         0.09983   -0.02215   -0.01050    0.00726
AFIX 137
H36A  2    0.920739    0.436064    0.144615    11.00000   -1.50000
H36B  2    0.866989    0.347639    0.161700    11.00000   -1.50000
H36C  2    0.892774    0.397505    0.242102    11.00000   -1.50000
AFIX   0
C24   1    0.698615    0.848978    0.371040    11.00000    0.05568    0.05432 =
         0.10804   -0.02309   -0.02760   -0.01567
AFIX 137
H24A  2    0.675510    0.885167    0.322673    11.00000   -1.50000
H24B  2    0.757951    0.874028    0.394780    11.00000   -1.50000
H24C  2    0.616449    0.850630    0.419085    11.00000   -1.50000
AFIX   0
C7    1    0.799259    0.723278   -0.041859    11.00000    0.04523    0.05798 =
         0.04478    0.00729    0.00082   -0.00904
AFIX 137
H7A   2    0.806684    0.783762   -0.028608    11.00000   -1.50000
H7B   2    0.860473    0.699112   -0.101140    11.00000   -1.50000
H7C   2    0.823068    0.682834    0.003632    11.00000   -1.50000
AFIX   0
C16   1    0.102239    0.738818    0.358245    11.00000    0.04919    0.06174 =
         0.05064   -0.00464   -0.01926   -0.01477
AFIX 137
H16A  2    0.151336    0.774809    0.316400    11.00000   -1.50000
H16B  2    0.007119    0.758082    0.360551    11.00000   -1.50000
H16C  2    0.139367    0.674434    0.337879    11.00000   -1.50000
AFIX   0
C35   1    0.710029    0.503660    0.053045    11.00000    0.07129    0.04621 =
         0.03590   -0.01121    0.00581   -0.02164
AFIX 137
H35A  2    0.662847    0.558877    0.030747    11.00000   -1.50000
H35B  2    0.699400    0.450410    0.024665    11.00000   -1.50000
H35C  2    0.805664    0.500591    0.038553    11.00000   -1.50000
AFIX   0
C45   1    0.329112    1.009957    0.095398    11.00000    0.09296    0.04499 =
         0.04299    0.00973   -0.02557    0.00175
AFIX 137
H45A  2    0.403274    0.959604    0.061303    11.00000   -1.50000
H45B  2    0.342541    1.067508    0.072075    11.00000   -1.50000
H45C  2    0.244089    1.003063    0.089432    11.00000   -1.50000
AFIX   0
C25   1    0.889957    0.796914    0.182043    11.00000    0.10364    0.15709 =
         0.09723    0.08166   -0.07270   -0.10570
AFIX 137
H25A  2    0.906644    0.771427    0.121131    11.00000   -1.50000
H25B  2    0.971423    0.810191    0.187749    11.00000   -1.50000
H25C  2    0.816553    0.852993    0.193950    11.00000   -1.50000
AFIX   0
C44   1    0.088265    0.983558    0.261780    11.00000    0.04136    0.04003 =
         0.11733   -0.01654   -0.02666    0.00422
AFIX 137
H44A  2    0.090202    0.970113    0.199994    11.00000   -1.50000
H44B  2    0.018770    1.040096    0.286253    11.00000   -1.50000
H44C  2    0.068188    0.933823    0.298422    11.00000   -1.50000
AFIX   0
C18   1    0.342694    0.811570    0.572977    11.00000    0.07525    0.05514 =
         0.06234    0.00886   -0.03812   -0.02453
AFIX 137
H18A  2    0.424054    0.760827    0.553752    11.00000   -1.50000
H18B  2    0.319646    0.824966    0.637817    11.00000   -1.50000
H18C  2    0.358621    0.865197    0.541646    11.00000   -1.50000
AFIX   0
C46   1    0.551222    1.046371    0.171257    11.00000    0.06233    0.04594 =
         0.09288    0.00772   -0.00785   -0.02602
AFIX 137
H46A  2    0.603459    1.054879    0.211202    11.00000   -1.50000
H46B  2    0.529118    1.101794    0.140187    11.00000   -1.50000
H46C  2    0.604142    0.995599    0.127075    11.00000   -1.50000
AFIX   0
C26   1    1.026202    0.584364    0.162013    11.00000    0.04270    0.15892 =
         0.10033   -0.06416    0.01061   -0.02942
AFIX 137
H26A  2    1.046487    0.519289    0.171104    11.00000   -1.50000
H26B  2    1.106961    0.604921    0.155014    11.00000   -1.50000
H26C  2    0.996628    0.595514    0.107932    11.00000   -1.50000
AFIX   0
C27   1    0.936355    0.511962    0.359149    11.00000    0.10684    0.06116 =
         0.19660    0.04064   -0.10671   -0.01847
AFIX 137
H27A  2    0.865574    0.487662    0.397028    11.00000   -1.50000
H27B  2    0.994837    0.521531    0.394093    11.00000   -1.50000
H27C  2    0.989463    0.468808    0.307704    11.00000   -1.50000
AFIX   0
C47   1    0.448336    1.046309    0.384899    11.00000    0.09884    0.03783 =
         0.09212   -0.02731   -0.05980    0.00485
AFIX 137
H47A  2    0.432545    1.009237    0.436479    11.00000   -1.50000
H47B  2    0.410674    1.110685    0.405208    11.00000   -1.50000
H47C  2    0.545132    1.034044    0.356116    11.00000   -1.50000
AFIX   0
C17   1   -0.114040    0.762779    0.683912    11.00000    0.05781    0.04405 =
         0.07912    0.01839    0.02598    0.00558
AFIX 137
H17A  2   -0.093936    0.707229    0.715159    11.00000   -1.50000
H17B  2   -0.189293    0.764000    0.660006    11.00000   -1.50000
H17C  2   -0.138080    0.815750    0.725983    11.00000   -1.50000
AFIX   0
C8    1    0.493242    0.693084   -0.215273    11.00000    0.11976    0.05776 =
         0.05484    0.00132   -0.03611   -0.04106
AFIX 137
H8A   2    0.419608    0.664660   -0.206908    11.00000   -1.50000
H8B   2    0.576681    0.651744   -0.252546    11.00000   -1.50000
H8C   2    0.472786    0.749700   -0.244876    11.00000   -1.50000
AFIX   0

C3S   1    0.000000    1.000000    0.000000    10.50000    0.10597    0.19490 =
         0.13108   -0.06529   -0.08685   -0.00851
PART -1
AFIX  23
H3SA  2   -0.087167    0.999537   -0.008874    10.50000   -1.20000
H3SB  2    0.007286    0.963103    0.051862    10.50000   -1.20000
AFIX   0
C1S   1    0.066212    0.861253   -0.089392    10.50000    0.07754    0.10476 =
         0.04644    0.03425   -0.00931   -0.04787
AFIX 137
H1SA  2    0.134103    0.829276   -0.143609    10.50000   -1.50000
H1SB  2   -0.023081    0.873594   -0.098235    10.50000   -1.50000
H1SC  2    0.069680    0.823492   -0.038450    10.50000   -1.50000
AFIX   0
C5S   1   -0.116799    1.120518    0.121825    10.50000    0.11444    0.07355 =
         0.07942    0.03101   -0.01188   -0.01351
AFIX 137
H5SA  2   -0.209148    1.136745    0.117948    10.50000   -1.50000
H5SB  2   -0.095963    1.174853    0.139703    10.50000   -1.50000
H5SC  2   -0.107464    1.075491    0.166434    10.50000   -1.50000
AFIX   0
C2S   1    0.092624    0.945786   -0.071546    10.50000    0.08193    0.10603 =
         0.08105    0.02654   -0.03476   -0.04261
AFIX  23
H2SA  2    0.181814    0.932011   -0.060854    10.50000   -1.20000
H2SB  2    0.097528    0.980487   -0.125848    10.50000   -1.20000
AFIX   0
C4S   1   -0.021097    1.081216    0.031619    10.50000    0.08528    0.15731 =
         0.07467   -0.00795   -0.04254   -0.02597
AFIX  23
H4SA  2   -0.050111    1.121770   -0.013129    10.50000   -1.20000
H4SB  2    0.067603    1.088037    0.031732    10.50000   -1.20000
AFIX   0
HKLF 4


REM  s1 in P-1 #2
REM R1 =  0.0599 for    6614 Fo > 4sig(Fo)  and  0.1085 for all    9967 data
REM    534 parameters refined using    675 restraints

END

WGHT      0.0772      0.0000

REM Highest difference peak  4.821,  deepest hole -2.402,  1-sigma level  0.196
Q1    1   0.5337  0.8412  0.2562  11.00000  0.05    4.82
Q2    1   0.4213  0.7919  0.4023  11.00000  0.05    2.89
Q3    1   0.7182  0.6371  0.2803  11.00000  0.05    2.83
Q4    1   0.5213  0.7596  0.1583  11.00000  0.05    2.60
Q5    1   0.5594  0.6586  0.2509  11.00000  0.05    2.35
Q6    1   0.4838  0.7235  0.1337  11.00000  0.05    2.25
Q7    1   0.4500  0.7057  0.3768  11.00000  0.05    2.13
Q8    1   0.6633  0.6209  0.2188  11.00000  0.05    1.80
Q9    1   0.6762  0.7167  0.2917  11.00000  0.05    1.75
Q10   1   0.6824  0.6779  0.2197  11.00000  0.05    1.64
Q11   1   0.5967  0.5794  0.2395  11.00000  0.05    1.62
Q12   1   0.6184  0.6807  0.3062  11.00000  0.05    1.55
Q13   1   0.7106  0.6601  0.2141  11.00000  0.05    1.49
Q14   1   0.6477  0.6409  0.1990  11.00000  0.05    1.48
Q15   1   0.5592  0.6994  0.3820  11.00000  0.05    1.20
Q16   1   0.6522  0.6381  0.3417  11.00000  0.05    1.18
Q17   1   0.6884  0.7790  0.1593  11.00000  0.05    1.15
Q18   1   0.6248  0.7804  0.2173  11.00000  0.05    0.96
Q19   1   0.5331  0.6981  0.3195  11.00000  0.05    0.93
Q20   1   0.6205  0.7215  0.1988  11.00000  0.05    0.90
;
_shelx_res_checksum              12382
_olex2_submission_special_instructions 'No special instructions were received'
_exptl_crystal_recrystallization_method 
'Re-crystallisation from solvent: diethyl ether, pentane'
_chemical_properties_physical    Air-sensitive,Moisture-sensitive,Radioactive
####################################################################### 
# 
# This file contains crystal structure data downloaded from the 
# Cambridge Structural Database (CSD) hosted by the Cambridge 
# Crystallographic Data Centre (CCDC).
# 
# Full information about CCDC data access policies and citation 
# guidelines are available at http://www.ccdc.cam.ac.uk/access/V1 
# 
# Audit and citation data items may have been added by the CCDC. 
# Please retain this information to preserve the provenance of 
# this file and to allow appropriate attribution of the data. 
# 
#######################################################################

data_3
_database_code_depnum_ccdc_archive 'CCDC 2501695'
loop_
_audit_author_name
_audit_author_address
'Steven Kelley'
;University of Missouri
United States of America
;
_audit_update_record             
;
2025-11-10 deposited with the CCDC.	2026-03-10 downloaded from the CCDC.
;
_audit_creation_date             2025-09-30
_audit_creation_method           
;
Olex2 1.5
(compiled 2025.07.13 svn.rb7424aed for OlexSys, GUI svn.r7311)
;
_shelx_SHELXL_version_number     2017/1
_chemical_name_common            ?
_chemical_name_systematic        ?
_chemical_formula_moiety         'C48 H67 Al P2 U, 0.5(C5 H12)'
_chemical_formula_sum            'C50.50 H73 Al P2 U'
_chemical_formula_weight         1007.03
_chemical_melting_point          ?
loop_
_atom_type_symbol
_atom_type_description
_atom_type_scat_dispersion_real
_atom_type_scat_dispersion_imag
_atom_type_scat_source
C C 0.0033 0.0016 'International Tables Vol C Tables 4.2.6.8 and 6.1.1.4'
H H 0.0000 0.0000 'International Tables Vol C Tables 4.2.6.8 and 6.1.1.4'
Al Al 0.0645 0.0514 'International Tables Vol C Tables 4.2.6.8 and 6.1.1.4'
P P 0.1023 0.0942 'International Tables Vol C Tables 4.2.6.8 and 6.1.1.4'
U U -9.6767 9.6646 'International Tables Vol C Tables 4.2.6.8 and 6.1.1.4'

_shelx_space_group_comment       
;
The symmetry employed for this shelxl refinement is uniquely defined
by the following loop, which should always be used as a source of
symmetry information in preference to the above space-group names.
They are only intended as comments.
;
_space_group_crystal_system      triclinic
_space_group_IT_number           2
_space_group_name_H-M_alt        'P -1'
_space_group_name_Hall           '-P 1'
loop_
_space_group_symop_operation_xyz
'x, y, z'
'-x, -y, -z'

_cell_length_a                   10.5718(8)
_cell_length_b                   14.7969(11)
_cell_length_c                   15.6151(12)
_cell_angle_alpha                91.625(2)
_cell_angle_beta                 105.284(2)
_cell_angle_gamma                103.762(2)
_cell_volume                     2277.8(3)
_cell_formula_units_Z            2
_cell_measurement_reflns_used    9858
_cell_measurement_temperature    150.0
_cell_measurement_theta_max      28.39
_cell_measurement_theta_min      2.34
_shelx_estimated_absorpt_T_max   0.592
_shelx_estimated_absorpt_T_min   0.372
_exptl_absorpt_coefficient_mu    3.686
_exptl_absorpt_correction_T_max  0.7459
_exptl_absorpt_correction_T_min  0.5620
_exptl_absorpt_correction_type   multi-scan
_exptl_absorpt_process_details   'Bruker AXScale'
_exptl_absorpt_special_details   ?
_exptl_crystal_colour            red
_exptl_crystal_colour_primary    red
_exptl_crystal_density_diffrn    1.468
_exptl_crystal_density_meas      ?
_exptl_crystal_density_method    ?
_exptl_crystal_description       block
_exptl_crystal_F_000             1022
_exptl_crystal_size_max          0.334
_exptl_crystal_size_mid          0.195
_exptl_crystal_size_min          0.159
_exptl_transmission_factor_max   ?
_exptl_transmission_factor_min   ?
_diffrn_reflns_av_R_equivalents  0.0389
_diffrn_reflns_av_unetI/netI     0.0224
_diffrn_reflns_Laue_measured_fraction_full 1.000
_diffrn_reflns_Laue_measured_fraction_max 1.000
_diffrn_reflns_limit_h_max       13
_diffrn_reflns_limit_h_min       -13
_diffrn_reflns_limit_k_max       19
_diffrn_reflns_limit_k_min       -19
_diffrn_reflns_limit_l_max       20
_diffrn_reflns_limit_l_min       -20
_diffrn_reflns_number            84525
_diffrn_reflns_point_group_measured_fraction_full 1.000
_diffrn_reflns_point_group_measured_fraction_max 1.000
_diffrn_reflns_theta_full        25.242
_diffrn_reflns_theta_max         27.499
_diffrn_reflns_theta_min         1.358
_diffrn_ambient_temperature      150.0
_diffrn_detector_area_resol_mean ?
_diffrn_measured_fraction_theta_full 1.000
_diffrn_measured_fraction_theta_max 1.000
_diffrn_measurement_device_type  'Bruker APEX II area detector'
_diffrn_measurement_method       'omega and phi scans'
_diffrn_radiation_monochromator  graphite
_diffrn_radiation_type           MoK\a
_diffrn_radiation_wavelength     0.71073
_diffrn_source                   'Sealed Source Mo with TRIUMPH optics'
_diffrn_special_details          ?
_diffrn_standards_number         0
_reflns_Friedel_coverage         0.000
_reflns_Friedel_fraction_full    .
_reflns_Friedel_fraction_max     .
_reflns_number_gt                9453
_reflns_number_total             10463
_reflns_special_details          
;
 Reflections were merged by SHELXL according to the crystal
 class for the calculation of statistics and refinement.
 
 _reflns_Friedel_fraction is defined as the number of unique
 Friedel pairs measured divided by the number that would be
 possible theoretically, ignoring centric projections and
 systematic absences.
;
_reflns_threshold_expression     'I > 2\s(I)'
_computing_cell_refinement       'Bruker Apex3 V.2016.9-0/SAINT V8.37A'
_computing_data_collection       'Bruker Apex3 V.2016.9-0'
_computing_data_reduction        'Bruker Apex3 V.2016.9-0/SAINT V8.37A'
_computing_molecular_graphics    'Olex2 1.5 (Dolomanov et al., 2009)'
_computing_publication_material  'Olex2 1.5 (Dolomanov et al., 2009)'
_computing_structure_refinement  'ShelXL (Sheldrick, 2015)'
_computing_structure_solution    'ShelXT (Sheldrick, 2015)'
_refine_diff_density_max         2.210
_refine_diff_density_min         -0.703
_refine_diff_density_rms         0.110
_refine_ls_extinction_coef       .
_refine_ls_extinction_method     none
_refine_ls_goodness_of_fit_ref   1.132
_refine_ls_hydrogen_treatment    constr
_refine_ls_matrix_type           full
_refine_ls_number_parameters     537
_refine_ls_number_reflns         10463
_refine_ls_number_restraints     0
_refine_ls_R_factor_all          0.0344
_refine_ls_R_factor_gt           0.0272
_refine_ls_restrained_S_all      1.132
_refine_ls_shift/su_max          0.002
_refine_ls_shift/su_mean         0.000
_refine_ls_structure_factor_coef Fsqd
_refine_ls_weighting_details     
'w=1/[\s^2^(Fo^2^)+(0.0388P)^2^+2.7692P] where P=(Fo^2^+2Fc^2^)/3'
_refine_ls_weighting_scheme      calc
_refine_ls_wR_factor_gt          0.0693
_refine_ls_wR_factor_ref         0.0735
_refine_special_details          ?
_olex2_refinement_description    
;
1. Others
 Fixed Sof: C5S(0.5) H5SA(0.5) H5SB(0.5) H5SC(0.5) C1S(0.5) H1SA(0.5)
 H1SB(0.5) H1SC(0.5) C4S(0.5) H4SA(0.5) H4SB(0.5) C2S(0.5) H2SA(0.5) H2SB(0.5)
 C3S(0.5) H3SA(0.5) H3SB(0.5)
2.a Secondary CH2 refined with riding coordinates:
 C4S(H4SA,H4SB), C2S(H2SA,H2SB), C3S(H3SA,H3SB)
2.b Aromatic/amide H refined with riding coordinates:
 C3(H3), C14(H14), C5(H5), C12(H12)
2.c Idealised Me refined as rotating group:
 C25(H25A,H25B,H25C), C26(H26A,H26B,H26C), C27(H27A,H27B,H27C), C35(H35A,H35B,
 H35C), C7(H7A,H7B,H7C), C34(H34A,H34B,H34C), C18(H18A,H18B,H18C), C28(H28A,
 H28B,H28C), C38(H38A,H38B,H38C), C24(H24A,H24B,H24C), C45(H45A,H45B,H45C),
 C46(H46A,H46B,H46C), C9(H9A,H9B,H9C), C37(H37A,H37B,H37C), C17(H17A,H17B,H17C),
  C8(H8A,H8B,H8C), C36(H36A,H36B,H36C), C48(H48A,H48B,H48C), C47(H47A,H47B,
 H47C), C16(H16A,H16B,H16C), C44(H44A,H44B,H44C), C5S(H5SA,H5SB,H5SC), C1S(H1SA,
 H1SB,H1SC)
;
_atom_sites_solution_hydrogens   geom
_atom_sites_solution_primary     dual
_atom_sites_solution_secondary   difmap
loop_
_atom_site_label
_atom_site_type_symbol
_atom_site_fract_x
_atom_site_fract_y
_atom_site_fract_z
_atom_site_U_iso_or_equiv
_atom_site_adp_type
_atom_site_occupancy
_atom_site_site_symmetry_order
_atom_site_calc_flag
_atom_site_refinement_flags_posn
_atom_site_refinement_flags_adp
_atom_site_refinement_flags_occupancy
_atom_site_disorder_assembly
_atom_site_disorder_group
U1 U 0.64471(2) 0.35997(2) 0.23588(2) 0.02074(4) Uani 1 1 d . . . . .
P1 P 0.42558(9) 0.23410(7) 0.12546(6) 0.0317(2) Uani 1 1 d . . . . .
P2 P 0.55190(11) 0.25112(7) 0.35303(6) 0.0337(2) Uani 1 1 d . . . . .
Al1 Al 0.40443(10) 0.14069(7) 0.24103(6) 0.02261(19) Uani 1 1 d . . . . .
C31 C 0.7909(3) 0.3285(3) 0.1222(2) 0.0281(7) Uani 1 1 d . . . . .
C33 C 0.9228(3) 0.3759(3) 0.2643(3) 0.0330(8) Uani 1 1 d . . . . .
C22 C 0.7230(4) 0.5484(2) 0.2760(2) 0.0304(7) Uani 1 1 d . . . . .
C32 C 0.8819(4) 0.4056(3) 0.1793(3) 0.0320(8) Uani 1 1 d . . . . .
C2 C 0.2451(3) 0.2118(2) -0.0441(2) 0.0251(7) Uani 1 1 d . . . . .
C29 C 0.8613(3) 0.2812(3) 0.2598(2) 0.0291(7) Uani 1 1 d . . . . .
C30 C 0.7802(3) 0.2505(2) 0.1717(2) 0.0256(7) Uani 1 1 d . . . . .
C10 C 0.5450(4) 0.2569(2) 0.4683(2) 0.0262(7) Uani 1 1 d . . . . .
C1 C 0.2627(3) 0.2327(2) 0.0468(2) 0.0229(6) Uani 1 1 d . . . . .
C20 C 0.4970(3) 0.4905(2) 0.2094(2) 0.0251(7) Uani 1 1 d . . . . .
C15 C 0.4245(4) 0.2565(2) 0.4895(2) 0.0281(7) Uani 1 1 d . . . . .
C21 C 0.6216(4) 0.5315(2) 0.1937(2) 0.0277(7) Uani 1 1 d . . . . .
C19 C 0.5204(4) 0.4803(2) 0.3014(2) 0.0263(7) Uani 1 1 d . . . . .
C25 C 0.3625(4) 0.4775(3) 0.1416(2) 0.0305(7) Uani 1 1 d . . . . .
H25A H 0.353516 0.430186 0.093630 0.046 Uiso 1 1 calc GR . . . .
H25B H 0.356331 0.536850 0.116664 0.046 Uiso 1 1 calc GR . . . .
H25C H 0.289647 0.456884 0.170054 0.046 Uiso 1 1 calc GR . . . .
C23 C 0.6605(4) 0.5138(2) 0.3417(2) 0.0310(8) Uani 1 1 d . . . . .
C3 C 0.1241(4) 0.2134(2) -0.1054(2) 0.0293(7) Uani 1 1 d . . . . .
H3 H 0.113807 0.199305 -0.167000 0.035 Uiso 1 1 calc R . . . .
C4 C 0.0188(4) 0.2348(3) -0.0805(3) 0.0328(8) Uani 1 1 d . . . . .
C26 C 0.6370(4) 0.5611(3) 0.1054(3) 0.0368(8) Uani 1 1 d . . . . .
H26A H 0.727741 0.602207 0.113500 0.055 Uiso 1 1 calc GR . . . .
H26B H 0.568604 0.594700 0.079636 0.055 Uiso 1 1 calc GR . . . .
H26C H 0.624666 0.505734 0.065087 0.055 Uiso 1 1 calc GR . . . .
C13 C 0.5406(4) 0.2762(3) 0.6476(2) 0.0337(8) Uani 1 1 d . . . . .
C40 C 0.4325(4) -0.0031(2) 0.2736(3) 0.0314(8) Uani 1 1 d . . . . .
C14 C 0.4255(4) 0.2665(3) 0.5783(2) 0.0317(8) Uani 1 1 d . . . . .
H14 H 0.342983 0.266614 0.591763 0.038 Uiso 1 1 calc R . . . .
C27 C 0.8631(4) 0.6117(3) 0.2956(3) 0.0449(10) Uani 1 1 d . . . . .
H27A H 0.928228 0.581682 0.332993 0.067 Uiso 1 1 calc GR . . . .
H27B H 0.866397 0.670828 0.327022 0.067 Uiso 1 1 calc GR . . . .
H27C H 0.886248 0.623903 0.239490 0.067 Uiso 1 1 calc GR . . . .
C35 C 0.7247(4) 0.3284(3) 0.0249(3) 0.0413(10) Uani 1 1 d . . . . .
H35A H 0.692985 0.263990 -0.003244 0.062 Uiso 1 1 calc GR . . . .
H35B H 0.790338 0.365034 -0.003091 0.062 Uiso 1 1 calc GR . . . .
H35C H 0.647417 0.356110 0.017222 0.062 Uiso 1 1 calc GR . . . .
C39 C 0.3344(4) 0.0158(3) 0.3120(2) 0.0331(8) Uani 1 1 d . . . . .
C5 C 0.0361(4) 0.2529(3) 0.0094(3) 0.0329(8) Uani 1 1 d . . . . .
H5 H -0.036189 0.266815 0.028178 0.039 Uiso 1 1 calc R . . . .
C42 C 0.2518(4) 0.0088(3) 0.1609(2) 0.0342(8) Uani 1 1 d . . . . .
C11 C 0.6638(4) 0.2677(3) 0.5390(2) 0.0306(7) Uani 1 1 d . . . . .
C12 C 0.6581(4) 0.2765(3) 0.6260(2) 0.0335(8) Uani 1 1 d . . . . .
H12 H 0.739012 0.282955 0.672852 0.040 Uiso 1 1 calc R . . . .
C41 C 0.3797(4) -0.0090(2) 0.1801(3) 0.0325(8) Uani 1 1 d . . . . .
C7 C 0.3511(4) 0.1849(3) -0.0781(3) 0.0387(9) Uani 1 1 d . . . . .
H7A H 0.428428 0.239261 -0.070242 0.058 Uiso 1 1 calc GR . . . .
H7B H 0.313617 0.162594 -0.141565 0.058 Uiso 1 1 calc GR . . . .
H7C H 0.380995 0.134974 -0.044860 0.058 Uiso 1 1 calc GR . . . .
C34 C 0.7155(4) 0.1512(3) 0.1371(3) 0.0407(9) Uani 1 1 d . . . . .
H34A H 0.680699 0.117622 0.182688 0.061 Uiso 1 1 calc GR . . . .
H34B H 0.782646 0.122612 0.122222 0.061 Uiso 1 1 calc GR . . . .
H34C H 0.640516 0.147730 0.083479 0.061 Uiso 1 1 calc GR . . . .
C43 C 0.2239(4) 0.0260(3) 0.2429(3) 0.0349(8) Uani 1 1 d . . . . .
C6 C 0.1542(4) 0.2518(2) 0.0735(2) 0.0271(7) Uani 1 1 d . . . . .
C18 C 0.2907(4) 0.2430(3) 0.4210(3) 0.0378(9) Uani 1 1 d . . . . .
H18A H 0.302780 0.279868 0.371262 0.057 Uiso 1 1 calc GR . . . .
H18B H 0.227165 0.263589 0.447964 0.057 Uiso 1 1 calc GR . . . .
H18C H 0.254534 0.176688 0.398943 0.057 Uiso 1 1 calc GR . . . .
C28 C 0.7286(5) 0.5215(3) 0.4398(3) 0.0434(10) Uani 1 1 d . . . . .
H28A H 0.689702 0.465001 0.464917 0.065 Uiso 1 1 calc GR . . . .
H28B H 0.714604 0.576234 0.469209 0.065 Uiso 1 1 calc GR . . . .
H28C H 0.825944 0.528206 0.449539 0.065 Uiso 1 1 calc GR . . . .
C38 C 0.8969(4) 0.2168(3) 0.3300(3) 0.0429(10) Uani 1 1 d . . . . .
H38A H 0.935120 0.252854 0.388636 0.064 Uiso 1 1 calc GR . . . .
H38B H 0.963679 0.186604 0.316973 0.064 Uiso 1 1 calc GR . . . .
H38C H 0.815000 0.168934 0.330241 0.064 Uiso 1 1 calc GR . . . .
C24 C 0.4168(4) 0.4581(3) 0.3515(3) 0.0370(8) Uani 1 1 d . . . . .
H24A H 0.333270 0.416491 0.312971 0.055 Uiso 1 1 calc GR . . . .
H24B H 0.397752 0.516047 0.370262 0.055 Uiso 1 1 calc GR . . . .
H24C H 0.451026 0.427179 0.404152 0.055 Uiso 1 1 calc GR . . . .
C45 C 0.5650(5) -0.0175(3) 0.3248(3) 0.0480(11) Uani 1 1 d . . . . .
H45A H 0.620874 -0.020913 0.284361 0.072 Uiso 1 1 calc GR . . . .
H45B H 0.549712 -0.075992 0.352979 0.072 Uiso 1 1 calc GR . . . .
H45C H 0.611610 0.034798 0.370920 0.072 Uiso 1 1 calc GR . . . .
C46 C 0.4428(5) -0.0354(3) 0.1123(3) 0.0518(12) Uani 1 1 d . . . . .
H46A H 0.432934 0.006270 0.064653 0.078 Uiso 1 1 calc GR . . . .
H46B H 0.397959 -0.100085 0.087238 0.078 Uiso 1 1 calc GR . . . .
H46C H 0.539290 -0.029690 0.140240 0.078 Uiso 1 1 calc GR . . . .
C9 C 0.1617(5) 0.2681(3) 0.1701(3) 0.0396(9) Uani 1 1 d . . . . .
H9A H 0.146004 0.208010 0.195526 0.059 Uiso 1 1 calc GR . . . .
H9B H 0.092446 0.299865 0.175754 0.059 Uiso 1 1 calc GR . . . .
H9C H 0.251696 0.307151 0.202257 0.059 Uiso 1 1 calc GR . . . .
C37 C 1.0300(4) 0.4301(4) 0.3440(3) 0.0501(11) Uani 1 1 d . . . . .
H37A H 1.073857 0.490512 0.327307 0.075 Uiso 1 1 calc GR . . . .
H37B H 1.097798 0.394824 0.365375 0.075 Uiso 1 1 calc GR . . . .
H37C H 0.988464 0.440538 0.391322 0.075 Uiso 1 1 calc GR . . . .
C17 C 0.5375(5) 0.2832(3) 0.7428(3) 0.0462(10) Uani 1 1 d . . . . .
H17A H 0.457652 0.304087 0.746506 0.069 Uiso 1 1 calc GR . . . .
H17B H 0.619755 0.328345 0.778517 0.069 Uiso 1 1 calc GR . . . .
H17C H 0.533038 0.221857 0.765565 0.069 Uiso 1 1 calc GR . . . .
C8 C -0.1106(4) 0.2365(3) -0.1484(3) 0.0476(11) Uani 1 1 d . . . . .
H8A H -0.116967 0.301276 -0.153096 0.071 Uiso 1 1 calc GR . . . .
H8B H -0.187946 0.200409 -0.130001 0.071 Uiso 1 1 calc GR . . . .
H8C H -0.111586 0.208955 -0.206457 0.071 Uiso 1 1 calc GR . . . .
C36 C 0.9480(5) 0.4925(3) 0.1451(4) 0.0521(12) Uani 1 1 d . . . . .
H36A H 0.878114 0.519778 0.109080 0.078 Uiso 1 1 calc GR . . . .
H36B H 1.003467 0.477118 0.108279 0.078 Uiso 1 1 calc GR . . . .
H36C H 1.005693 0.537606 0.195513 0.078 Uiso 1 1 calc GR . . . .
C48 C 0.0889(4) 0.0324(3) 0.2520(4) 0.0517(12) Uani 1 1 d . . . . .
H48A H 0.101718 0.070318 0.307627 0.077 Uiso 1 1 calc GR . . . .
H48B H 0.032928 -0.030439 0.253162 0.077 Uiso 1 1 calc GR . . . .
H48C H 0.043665 0.061631 0.201340 0.077 Uiso 1 1 calc GR . . . .
C47 C 0.1589(5) 0.0050(3) 0.0701(3) 0.0541(13) Uani 1 1 d . . . . .
H47A H 0.094435 0.042271 0.072322 0.081 Uiso 1 1 calc GR . . . .
H47B H 0.109257 -0.060041 0.048969 0.081 Uiso 1 1 calc GR . . . .
H47C H 0.211792 0.030158 0.029301 0.081 Uiso 1 1 calc GR . . . .
C16 C 0.7964(4) 0.2682(4) 0.5213(3) 0.0468(10) Uani 1 1 d . . . . .
H16A H 0.787176 0.210316 0.485586 0.070 Uiso 1 1 calc GR . . . .
H16B H 0.865929 0.272873 0.578120 0.070 Uiso 1 1 calc GR . . . .
H16C H 0.822884 0.321922 0.488751 0.070 Uiso 1 1 calc GR . . . .
C44 C 0.3458(6) 0.0179(3) 0.4095(3) 0.0516(12) Uani 1 1 d . . . . .
H44A H 0.430011 0.062880 0.442739 0.077 Uiso 1 1 calc GR . . . .
H44B H 0.346508 -0.044445 0.428969 0.077 Uiso 1 1 calc GR . . . .
H44C H 0.268227 0.036516 0.420845 0.077 Uiso 1 1 calc GR . . . .
C5S C 0.8566(13) -0.1160(9) 0.3595(10) 0.064(3) Uani 0.5 1 d . . P A -1
H5SA H 0.857930 -0.065977 0.319665 0.096 Uiso 0.5 1 calc GR . P A -1
H5SB H 0.769804 -0.131319 0.374106 0.096 Uiso 0.5 1 calc GR . P A -1
H5SC H 0.868015 -0.171552 0.329781 0.096 Uiso 0.5 1 calc GR . P A -1
C1S C 1.0831(17) 0.1374(12) 0.6070(11) 0.072(4) Uani 0.5 1 d . . P A -1
H1SA H 1.079829 0.182593 0.562351 0.108 Uiso 0.5 1 calc GR . P A -1
H1SB H 1.163064 0.161653 0.657923 0.108 Uiso 0.5 1 calc GR . P A -1
H1SC H 1.001051 0.127214 0.627292 0.108 Uiso 0.5 1 calc GR . P A -1
C4S C 0.9677(14) -0.0847(11) 0.4418(11) 0.068(3) Uani 0.5 1 d . . P A -1
H4SA H 1.054463 -0.084596 0.428741 0.082 Uiso 0.5 1 calc R . P A -1
H4SB H 0.954947 -0.130051 0.486122 0.082 Uiso 0.5 1 calc R . P A -1
C2S C 1.0913(14) 0.0462(12) 0.5664(8) 0.069(4) Uani 0.5 1 d . . P A -1
H2SA H 1.086344 -0.001157 0.609690 0.083 Uiso 0.5 1 calc R . P A -1
H2SB H 1.179265 0.054809 0.552421 0.083 Uiso 0.5 1 calc R . P A -1
C3S C 0.9771(11) 0.0122(10) 0.4823(8) 0.055(3) Uani 0.5 1 d . . P A -1
H3SA H 0.988569 0.057129 0.437439 0.066 Uiso 0.5 1 calc R . P A -1
H3SB H 0.890420 0.011641 0.495566 0.066 Uiso 0.5 1 calc R . P A -1

loop_
_atom_site_aniso_label
_atom_site_aniso_U_11
_atom_site_aniso_U_22
_atom_site_aniso_U_33
_atom_site_aniso_U_23
_atom_site_aniso_U_13
_atom_site_aniso_U_12
U1 0.01920(6) 0.02101(7) 0.02115(6) 0.00224(4) 0.00449(4) 0.00473(4)
P1 0.0266(4) 0.0305(5) 0.0275(4) 0.0088(4) -0.0034(3) -0.0010(4)
P2 0.0429(5) 0.0318(5) 0.0196(4) 0.0017(3) 0.0091(4) -0.0039(4)
Al1 0.0228(5) 0.0222(5) 0.0219(4) 0.0024(4) 0.0046(4) 0.0057(4)
C31 0.0253(16) 0.038(2) 0.0272(16) 0.0068(14) 0.0123(13) 0.0137(15)
C33 0.0182(16) 0.043(2) 0.0358(19) -0.0033(16) 0.0046(14) 0.0084(15)
C22 0.0337(19) 0.0198(16) 0.0340(18) -0.0017(13) 0.0055(15) 0.0048(14)
C32 0.0213(16) 0.0348(19) 0.044(2) 0.0078(16) 0.0137(15) 0.0084(14)
C2 0.0265(17) 0.0219(16) 0.0249(15) 0.0054(12) 0.0059(13) 0.0034(13)
C29 0.0226(16) 0.044(2) 0.0284(17) 0.0074(15) 0.0098(13) 0.0193(15)
C30 0.0198(15) 0.0302(17) 0.0299(16) 0.0015(13) 0.0093(13) 0.0095(13)
C10 0.0311(17) 0.0265(17) 0.0190(15) 0.0039(12) 0.0066(13) 0.0040(14)
C1 0.0212(15) 0.0204(15) 0.0233(15) 0.0032(12) 0.0020(12) 0.0027(12)
C20 0.0289(17) 0.0179(15) 0.0287(16) 0.0025(12) 0.0061(13) 0.0082(13)
C15 0.0309(18) 0.0232(16) 0.0284(17) 0.0048(13) 0.0059(14) 0.0058(14)
C21 0.0311(18) 0.0195(16) 0.0317(17) 0.0037(13) 0.0076(14) 0.0060(13)
C19 0.0317(17) 0.0218(16) 0.0276(16) 0.0009(13) 0.0078(13) 0.0117(13)
C25 0.0291(18) 0.0287(18) 0.0317(18) 0.0058(14) 0.0029(14) 0.0094(14)
C23 0.0377(19) 0.0250(17) 0.0287(17) -0.0047(13) 0.0028(15) 0.0131(15)
C3 0.0331(18) 0.0239(17) 0.0220(15) 0.0040(13) -0.0014(13) 0.0004(14)
C4 0.0251(17) 0.0249(17) 0.040(2) 0.0079(15) -0.0028(15) 0.0025(14)
C26 0.038(2) 0.033(2) 0.039(2) 0.0142(16) 0.0118(16) 0.0067(16)
C13 0.052(2) 0.0269(18) 0.0245(17) 0.0053(14) 0.0108(16) 0.0145(16)
C40 0.0336(19) 0.0206(16) 0.0372(19) 0.0028(14) 0.0065(15) 0.0050(14)
C14 0.0369(19) 0.0278(18) 0.0342(18) 0.0059(14) 0.0159(15) 0.0086(15)
C27 0.037(2) 0.031(2) 0.055(3) -0.0048(18) 0.0024(18) -0.0016(17)
C35 0.041(2) 0.063(3) 0.0281(18) 0.0106(18) 0.0126(16) 0.026(2)
C39 0.041(2) 0.0244(17) 0.0330(18) 0.0033(14) 0.0129(16) 0.0040(15)
C5 0.0244(17) 0.0281(18) 0.047(2) 0.0060(16) 0.0117(15) 0.0061(14)
C42 0.037(2) 0.0244(17) 0.0311(18) 0.0029(14) 0.0025(15) -0.0031(15)
C11 0.0297(18) 0.0324(19) 0.0266(17) 0.0025(14) 0.0039(14) 0.0066(15)
C12 0.038(2) 0.036(2) 0.0225(16) 0.0016(14) -0.0002(14) 0.0135(16)
C41 0.040(2) 0.0180(16) 0.039(2) 0.0000(14) 0.0148(16) 0.0024(14)
C7 0.043(2) 0.046(2) 0.0291(18) 0.0010(16) 0.0126(16) 0.0142(18)
C34 0.037(2) 0.033(2) 0.055(2) -0.0040(18) 0.0159(18) 0.0128(17)
C43 0.0285(18) 0.0237(18) 0.049(2) 0.0038(16) 0.0109(16) 0.0006(14)
C6 0.0284(17) 0.0214(16) 0.0301(17) 0.0024(13) 0.0088(14) 0.0031(13)
C18 0.0299(19) 0.040(2) 0.039(2) 0.0063(17) 0.0045(16) 0.0051(16)
C28 0.055(3) 0.042(2) 0.0286(19) -0.0082(16) -0.0010(17) 0.018(2)
C38 0.042(2) 0.066(3) 0.035(2) 0.0181(19) 0.0155(17) 0.034(2)
C24 0.050(2) 0.036(2) 0.0343(19) 0.0055(16) 0.0188(17) 0.0201(18)
C45 0.043(2) 0.031(2) 0.062(3) 0.0097(19) -0.002(2) 0.0116(18)
C46 0.069(3) 0.029(2) 0.058(3) -0.0130(19) 0.034(2) -0.002(2)
C9 0.048(2) 0.041(2) 0.0330(19) 0.0027(16) 0.0188(17) 0.0091(18)
C37 0.030(2) 0.058(3) 0.051(3) -0.012(2) -0.0072(18) 0.0116(19)
C17 0.072(3) 0.045(2) 0.0292(19) 0.0034(17) 0.019(2) 0.022(2)
C8 0.030(2) 0.046(2) 0.053(3) 0.011(2) -0.0095(18) 0.0069(18)
C36 0.042(2) 0.043(2) 0.078(3) 0.019(2) 0.031(2) 0.005(2)
C48 0.033(2) 0.039(2) 0.083(3) 0.004(2) 0.023(2) 0.0014(18)
C47 0.058(3) 0.033(2) 0.045(2) 0.0058(18) -0.013(2) -0.009(2)
C16 0.031(2) 0.067(3) 0.039(2) -0.002(2) 0.0032(17) 0.012(2)
C44 0.077(3) 0.038(2) 0.038(2) 0.0097(18) 0.023(2) 0.003(2)
C5S 0.053(7) 0.052(7) 0.098(10) 0.019(7) 0.040(7) 0.011(5)
C1S 0.059(9) 0.087(11) 0.078(10) 0.019(8) 0.026(7) 0.026(8)
C4S 0.057(8) 0.072(9) 0.096(11) 0.042(8) 0.045(8) 0.024(7)
C2S 0.060(8) 0.111(12) 0.064(8) 0.038(8) 0.036(7) 0.050(9)
C3S 0.044(7) 0.078(9) 0.061(9) 0.029(6) 0.029(6) 0.032(5)

_geom_special_details            
;
 All esds (except the esd in the dihedral angle between two l.s. planes)
 are estimated using the full covariance matrix.  The cell esds are taken
 into account individually in the estimation of esds in distances, angles
 and torsion angles; correlations between esds in cell parameters are only
 used when they are defined by crystal symmetry.  An approximate (isotropic)
 treatment of cell esds is used for estimating esds involving l.s. planes.
;
loop_
_geom_bond_atom_site_label_1
_geom_bond_atom_site_label_2
_geom_bond_distance
_geom_bond_site_symmetry_2
_geom_bond_publ_flag
U1 P1 2.7327(9) . ?
U1 P2 2.6952(9) . ?
U1 C31 2.738(3) . ?
U1 C33 2.806(3) . ?
U1 C22 2.716(3) . ?
U1 C32 2.815(3) . ?
U1 C29 2.754(3) . ?
U1 C30 2.728(3) . ?
U1 C20 2.735(3) . ?
U1 C21 2.691(3) . ?
U1 C19 2.768(3) . ?
U1 C23 2.720(3) . ?
P1 Al1 2.3290(13) . ?
P1 C1 1.828(3) . ?
P2 Al1 2.3124(13) . ?
P2 C10 1.822(3) . ?
Al1 C40 2.270(4) . ?
Al1 C39 2.256(4) . ?
Al1 C42 2.297(4) . ?
Al1 C41 2.314(4) . ?
Al1 C43 2.240(4) . ?
C31 C32 1.410(5) . ?
C31 C30 1.406(5) . ?
C31 C35 1.496(5) . ?
C33 C32 1.400(5) . ?
C33 C29 1.389(6) . ?
C33 C37 1.498(5) . ?
C22 C21 1.411(5) . ?
C22 C23 1.406(5) . ?
C22 C27 1.500(5) . ?
C32 C36 1.495(5) . ?
C2 C1 1.397(5) . ?
C2 C3 1.388(5) . ?
C2 C7 1.487(5) . ?
C29 C30 1.410(5) . ?
C29 C38 1.505(5) . ?
C30 C34 1.484(5) . ?
C10 C15 1.396(5) . ?
C10 C11 1.409(5) . ?
C1 C6 1.403(5) . ?
C20 C21 1.401(5) . ?
C20 C19 1.412(5) . ?
C20 C25 1.498(5) . ?
C15 C14 1.388(5) . ?
C15 C18 1.497(5) . ?
C21 C26 1.497(5) . ?
C19 C23 1.406(5) . ?
C19 C24 1.488(5) . ?
C25 H25A 0.9800 . ?
C25 H25B 0.9800 . ?
C25 H25C 0.9800 . ?
C23 C28 1.500(5) . ?
C3 H3 0.9500 . ?
C3 C4 1.370(6) . ?
C4 C5 1.377(6) . ?
C4 C8 1.500(5) . ?
C26 H26A 0.9800 . ?
C26 H26B 0.9800 . ?
C26 H26C 0.9800 . ?
C13 C14 1.374(5) . ?
C13 C12 1.369(6) . ?
C13 C17 1.495(5) . ?
C40 C39 1.404(5) . ?
C40 C41 1.410(5) . ?
C40 C45 1.486(5) . ?
C14 H14 0.9500 . ?
C27 H27A 0.9800 . ?
C27 H27B 0.9800 . ?
C27 H27C 0.9800 . ?
C35 H35A 0.9800 . ?
C35 H35B 0.9800 . ?
C35 H35C 0.9800 . ?
C39 C43 1.408(5) . ?
C39 C44 1.495(5) . ?
C5 H5 0.9500 . ?
C5 C6 1.383(5) . ?
C42 C41 1.396(6) . ?
C42 C43 1.417(6) . ?
C42 C47 1.487(5) . ?
C11 C12 1.380(5) . ?
C11 C16 1.496(5) . ?
C12 H12 0.9500 . ?
C41 C46 1.480(6) . ?
C7 H7A 0.9800 . ?
C7 H7B 0.9800 . ?
C7 H7C 0.9800 . ?
C34 H34A 0.9800 . ?
C34 H34B 0.9800 . ?
C34 H34C 0.9800 . ?
C43 C48 1.496(6) . ?
C6 C9 1.499(5) . ?
C18 H18A 0.9800 . ?
C18 H18B 0.9800 . ?
C18 H18C 0.9800 . ?
C28 H28A 0.9800 . ?
C28 H28B 0.9800 . ?
C28 H28C 0.9800 . ?
C38 H38A 0.9800 . ?
C38 H38B 0.9800 . ?
C38 H38C 0.9800 . ?
C24 H24A 0.9800 . ?
C24 H24B 0.9800 . ?
C24 H24C 0.9800 . ?
C45 H45A 0.9800 . ?
C45 H45B 0.9800 . ?
C45 H45C 0.9800 . ?
C46 H46A 0.9800 . ?
C46 H46B 0.9800 . ?
C46 H46C 0.9800 . ?
C9 H9A 0.9800 . ?
C9 H9B 0.9800 . ?
C9 H9C 0.9800 . ?
C37 H37A 0.9800 . ?
C37 H37B 0.9800 . ?
C37 H37C 0.9800 . ?
C17 H17A 0.9800 . ?
C17 H17B 0.9800 . ?
C17 H17C 0.9800 . ?
C8 H8A 0.9800 . ?
C8 H8B 0.9800 . ?
C8 H8C 0.9800 . ?
C36 H36A 0.9800 . ?
C36 H36B 0.9800 . ?
C36 H36C 0.9800 . ?
C48 H48A 0.9800 . ?
C48 H48B 0.9800 . ?
C48 H48C 0.9800 . ?
C47 H47A 0.9800 . ?
C47 H47B 0.9800 . ?
C47 H47C 0.9800 . ?
C16 H16A 0.9800 . ?
C16 H16B 0.9800 . ?
C16 H16C 0.9800 . ?
C44 H44A 0.9800 . ?
C44 H44B 0.9800 . ?
C44 H44C 0.9800 . ?
C5S H5SA 0.9800 . ?
C5S H5SB 0.9800 . ?
C5S H5SC 0.9800 . ?
C5S C4S 1.47(2) . ?
C1S H1SA 0.9800 . ?
C1S H1SB 0.9800 . ?
C1S H1SC 0.9800 . ?
C1S C2S 1.51(2) . ?
C4S H4SA 0.9900 . ?
C4S H4SB 0.9900 . ?
C4S C3S 1.52(2) . ?
C2S H2SA 0.9900 . ?
C2S H2SB 0.9900 . ?
C2S C3S 1.51(2) . ?
C3S H3SA 0.9900 . ?
C3S H3SB 0.9900 . ?

loop_
_geom_angle_atom_site_label_1
_geom_angle_atom_site_label_2
_geom_angle_atom_site_label_3
_geom_angle
_geom_angle_site_symmetry_1
_geom_angle_site_symmetry_3
_geom_angle_publ_flag
P1 U1 C31 87.88(8) . . ?
P1 U1 C33 130.12(8) . . ?
P1 U1 C32 116.86(8) . . ?
P1 U1 C29 106.78(8) . . ?
P1 U1 C20 88.34(7) . . ?
P1 U1 C19 101.19(8) . . ?
P2 U1 P1 78.37(3) . . ?
P2 U1 C31 130.49(8) . . ?
P2 U1 C33 109.85(9) . . ?
P2 U1 C22 118.92(8) . . ?
P2 U1 C32 137.13(8) . . ?
P2 U1 C29 90.09(8) . . ?
P2 U1 C30 100.74(8) . . ?
P2 U1 C20 105.39(8) . . ?
P2 U1 C19 81.84(8) . . ?
P2 U1 C23 89.28(9) . . ?
C31 U1 C33 48.42(11) . . ?
C31 U1 C32 29.39(11) . . ?
C31 U1 C29 48.80(10) . . ?
C31 U1 C19 147.67(10) . . ?
C33 U1 C32 28.86(11) . . ?
C22 U1 P1 136.21(8) . . ?
C22 U1 C31 103.87(11) . . ?
C22 U1 C33 84.34(11) . . ?
C22 U1 C32 79.10(11) . . ?
C22 U1 C29 112.63(11) . . ?
C22 U1 C30 127.37(11) . . ?
C22 U1 C20 49.40(10) . . ?
C22 U1 C19 49.15(11) . . ?
C22 U1 C23 29.97(11) . . ?
C29 U1 C33 28.92(11) . . ?
C29 U1 C32 47.84(11) . . ?
C29 U1 C19 148.65(10) . . ?
C30 U1 P1 81.71(7) . . ?
C30 U1 C31 29.81(10) . . ?
C30 U1 C33 48.51(10) . . ?
C30 U1 C32 48.46(11) . . ?
C30 U1 C29 29.81(10) . . ?
C30 U1 C20 149.50(10) . . ?
C30 U1 C19 176.51(10) . . ?
C20 U1 C31 121.66(10) . . ?
C20 U1 C33 131.65(11) . . ?
C20 U1 C32 114.41(10) . . ?
C20 U1 C29 160.43(11) . . ?
C20 U1 C19 29.72(10) . . ?
C21 U1 P1 107.09(8) . . ?
C21 U1 P2 131.10(8) . . ?
C21 U1 C31 98.41(11) . . ?
C21 U1 C33 102.71(11) . . ?
C21 U1 C22 30.24(10) . . ?
C21 U1 C32 84.98(11) . . ?
C21 U1 C29 130.79(11) . . ?
C21 U1 C30 128.14(11) . . ?
C21 U1 C20 29.90(10) . . ?
C21 U1 C19 49.26(10) . . ?
C21 U1 C23 49.63(11) . . ?
C19 U1 C33 128.45(11) . . ?
C19 U1 C32 128.08(11) . . ?
C23 U1 P1 130.86(8) . . ?
C23 U1 C31 132.28(12) . . ?
C23 U1 C33 98.90(11) . . ?
C23 U1 C32 104.50(12) . . ?
C23 U1 C29 120.77(11) . . ?
C23 U1 C30 147.40(11) . . ?
C23 U1 C20 49.25(10) . . ?
C23 U1 C19 29.67(11) . . ?
Al1 P1 U1 91.33(4) . . ?
C1 P1 U1 139.05(11) . . ?
C1 P1 Al1 113.13(11) . . ?
Al1 P2 U1 92.65(4) . . ?
C10 P2 U1 140.67(12) . . ?
C10 P2 Al1 124.37(12) . . ?
P2 Al1 P1 95.27(5) . . ?
P2 Al1 C41 140.06(11) . . ?
C40 Al1 P1 135.83(11) . . ?
C40 Al1 P2 109.07(10) . . ?
C40 Al1 C42 59.78(13) . . ?
C40 Al1 C41 35.81(13) . . ?
C39 Al1 P1 159.89(11) . . ?
C39 Al1 P2 104.84(11) . . ?
C39 Al1 C40 36.14(14) . . ?
C39 Al1 C42 60.10(13) . . ?
C39 Al1 C41 59.63(14) . . ?
C42 Al1 P1 99.79(10) . . ?
C42 Al1 P2 164.92(11) . . ?
C42 Al1 C41 35.24(14) . . ?
C41 Al1 P1 104.45(10) . . ?
C43 Al1 P1 126.52(11) . . ?
C43 Al1 P2 130.70(12) . . ?
C43 Al1 C40 60.64(14) . . ?
C43 Al1 C39 36.49(14) . . ?
C43 Al1 C42 36.37(14) . . ?
C43 Al1 C41 59.88(14) . . ?
C32 C31 U1 78.3(2) . . ?
C32 C31 C35 126.0(4) . . ?
C30 C31 U1 74.73(19) . . ?
C30 C31 C32 107.8(3) . . ?
C30 C31 C35 126.0(4) . . ?
C35 C31 U1 116.3(2) . . ?
C32 C33 U1 75.9(2) . . ?
C32 C33 C37 127.3(4) . . ?
C29 C33 U1 73.48(19) . . ?
C29 C33 C32 108.1(3) . . ?
C29 C33 C37 123.9(4) . . ?
C37 C33 U1 123.7(3) . . ?
C21 C22 U1 73.89(19) . . ?
C21 C22 C27 126.6(4) . . ?
C23 C22 U1 75.1(2) . . ?
C23 C22 C21 107.5(3) . . ?
C23 C22 C27 124.3(3) . . ?
C27 C22 U1 128.0(3) . . ?
C31 C32 U1 72.28(19) . . ?
C31 C32 C36 122.6(4) . . ?
C33 C32 U1 75.2(2) . . ?
C33 C32 C31 108.0(3) . . ?
C33 C32 C36 127.3(4) . . ?
C36 C32 U1 131.2(3) . . ?
C1 C2 C7 122.1(3) . . ?
C3 C2 C1 119.8(3) . . ?
C3 C2 C7 118.0(3) . . ?
C33 C29 U1 77.6(2) . . ?
C33 C29 C30 108.7(3) . . ?
C33 C29 C38 126.0(4) . . ?
C30 C29 U1 74.08(18) . . ?
C30 C29 C38 124.1(4) . . ?
C38 C29 U1 124.6(2) . . ?
C31 C30 U1 75.46(19) . . ?
C31 C30 C29 107.3(3) . . ?
C31 C30 C34 127.4(3) . . ?
C29 C30 U1 76.11(19) . . ?
C29 C30 C34 124.6(3) . . ?
C34 C30 U1 121.9(2) . . ?
C15 C10 P2 121.4(3) . . ?
C15 C10 C11 118.1(3) . . ?
C11 C10 P2 120.4(3) . . ?
C2 C1 P1 118.7(3) . . ?
C2 C1 C6 118.4(3) . . ?
C6 C1 P1 122.9(3) . . ?
C21 C20 U1 73.31(19) . . ?
C21 C20 C19 108.1(3) . . ?
C21 C20 C25 124.0(3) . . ?
C19 C20 U1 76.42(19) . . ?
C19 C20 C25 127.0(3) . . ?
C25 C20 U1 124.7(2) . . ?
C10 C15 C18 123.5(3) . . ?
C14 C15 C10 119.4(3) . . ?
C14 C15 C18 117.1(3) . . ?
C22 C21 U1 75.9(2) . . ?
C22 C21 C26 127.4(3) . . ?
C20 C21 U1 76.80(19) . . ?
C20 C21 C22 108.3(3) . . ?
C20 C21 C26 124.0(3) . . ?
C26 C21 U1 119.0(2) . . ?
C20 C19 U1 73.86(19) . . ?
C20 C19 C24 127.0(3) . . ?
C23 C19 U1 73.26(19) . . ?
C23 C19 C20 107.6(3) . . ?
C23 C19 C24 124.3(3) . . ?
C24 C19 U1 128.3(2) . . ?
C20 C25 H25A 109.5 . . ?
C20 C25 H25B 109.5 . . ?
C20 C25 H25C 109.5 . . ?
H25A C25 H25B 109.5 . . ?
H25A C25 H25C 109.5 . . ?
H25B C25 H25C 109.5 . . ?
C22 C23 U1 74.9(2) . . ?
C22 C23 C19 108.5(3) . . ?
C22 C23 C28 125.8(4) . . ?
C19 C23 U1 77.1(2) . . ?
C19 C23 C28 125.3(4) . . ?
C28 C23 U1 119.9(2) . . ?
C2 C3 H3 118.8 . . ?
C4 C3 C2 122.4(3) . . ?
C4 C3 H3 118.8 . . ?
C3 C4 C5 117.2(3) . . ?
C3 C4 C8 121.2(4) . . ?
C5 C4 C8 121.5(4) . . ?
C21 C26 H26A 109.5 . . ?
C21 C26 H26B 109.5 . . ?
C21 C26 H26C 109.5 . . ?
H26A C26 H26B 109.5 . . ?
H26A C26 H26C 109.5 . . ?
H26B C26 H26C 109.5 . . ?
C14 C13 C17 121.6(4) . . ?
C12 C13 C14 117.1(3) . . ?
C12 C13 C17 121.2(4) . . ?
C39 C40 Al1 71.4(2) . . ?
C39 C40 C41 107.8(3) . . ?
C39 C40 C45 124.5(4) . . ?
C41 C40 Al1 73.8(2) . . ?
C41 C40 C45 127.7(4) . . ?
C45 C40 Al1 122.3(3) . . ?
C15 C14 H14 118.6 . . ?
C13 C14 C15 122.9(4) . . ?
C13 C14 H14 118.6 . . ?
C22 C27 H27A 109.5 . . ?
C22 C27 H27B 109.5 . . ?
C22 C27 H27C 109.5 . . ?
H27A C27 H27B 109.5 . . ?
H27A C27 H27C 109.5 . . ?
H27B C27 H27C 109.5 . . ?
C31 C35 H35A 109.5 . . ?
C31 C35 H35B 109.5 . . ?
C31 C35 H35C 109.5 . . ?
H35A C35 H35B 109.5 . . ?
H35A C35 H35C 109.5 . . ?
H35B C35 H35C 109.5 . . ?
C40 C39 Al1 72.5(2) . . ?
C40 C39 C43 108.2(3) . . ?
C40 C39 C44 124.3(4) . . ?
C43 C39 Al1 71.1(2) . . ?
C43 C39 C44 127.4(4) . . ?
C44 C39 Al1 125.2(3) . . ?
C4 C5 H5 118.6 . . ?
C4 C5 C6 122.9(3) . . ?
C6 C5 H5 118.6 . . ?
C41 C42 Al1 73.0(2) . . ?
C41 C42 C43 107.9(3) . . ?
C41 C42 C47 125.6(4) . . ?
C43 C42 Al1 69.6(2) . . ?
C43 C42 C47 126.4(4) . . ?
C47 C42 Al1 125.5(3) . . ?
C10 C11 C16 121.0(3) . . ?
C12 C11 C10 119.8(3) . . ?
C12 C11 C16 119.2(3) . . ?
C13 C12 C11 122.7(3) . . ?
C13 C12 H12 118.7 . . ?
C11 C12 H12 118.7 . . ?
C40 C41 Al1 70.4(2) . . ?
C40 C41 C46 126.8(4) . . ?
C42 C41 Al1 71.7(2) . . ?
C42 C41 C40 108.4(3) . . ?
C42 C41 C46 124.6(4) . . ?
C46 C41 Al1 126.6(3) . . ?
C2 C7 H7A 109.5 . . ?
C2 C7 H7B 109.5 . . ?
C2 C7 H7C 109.5 . . ?
H7A C7 H7B 109.5 . . ?
H7A C7 H7C 109.5 . . ?
H7B C7 H7C 109.5 . . ?
C30 C34 H34A 109.5 . . ?
C30 C34 H34B 109.5 . . ?
C30 C34 H34C 109.5 . . ?
H34A C34 H34B 109.5 . . ?
H34A C34 H34C 109.5 . . ?
H34B C34 H34C 109.5 . . ?
C39 C43 Al1 72.4(2) . . ?
C39 C43 C42 107.7(3) . . ?
C39 C43 C48 126.2(4) . . ?
C42 C43 Al1 74.0(2) . . ?
C42 C43 C48 124.8(4) . . ?
C48 C43 Al1 129.3(3) . . ?
C1 C6 C9 121.5(3) . . ?
C5 C6 C1 119.3(3) . . ?
C5 C6 C9 119.2(3) . . ?
C15 C18 H18A 109.5 . . ?
C15 C18 H18B 109.5 . . ?
C15 C18 H18C 109.5 . . ?
H18A C18 H18B 109.5 . . ?
H18A C18 H18C 109.5 . . ?
H18B C18 H18C 109.5 . . ?
C23 C28 H28A 109.5 . . ?
C23 C28 H28B 109.5 . . ?
C23 C28 H28C 109.5 . . ?
H28A C28 H28B 109.5 . . ?
H28A C28 H28C 109.5 . . ?
H28B C28 H28C 109.5 . . ?
C29 C38 H38A 109.5 . . ?
C29 C38 H38B 109.5 . . ?
C29 C38 H38C 109.5 . . ?
H38A C38 H38B 109.5 . . ?
H38A C38 H38C 109.5 . . ?
H38B C38 H38C 109.5 . . ?
C19 C24 H24A 109.5 . . ?
C19 C24 H24B 109.5 . . ?
C19 C24 H24C 109.5 . . ?
H24A C24 H24B 109.5 . . ?
H24A C24 H24C 109.5 . . ?
H24B C24 H24C 109.5 . . ?
C40 C45 H45A 109.5 . . ?
C40 C45 H45B 109.5 . . ?
C40 C45 H45C 109.5 . . ?
H45A C45 H45B 109.5 . . ?
H45A C45 H45C 109.5 . . ?
H45B C45 H45C 109.5 . . ?
C41 C46 H46A 109.5 . . ?
C41 C46 H46B 109.5 . . ?
C41 C46 H46C 109.5 . . ?
H46A C46 H46B 109.5 . . ?
H46A C46 H46C 109.5 . . ?
H46B C46 H46C 109.5 . . ?
C6 C9 H9A 109.5 . . ?
C6 C9 H9B 109.5 . . ?
C6 C9 H9C 109.5 . . ?
H9A C9 H9B 109.5 . . ?
H9A C9 H9C 109.5 . . ?
H9B C9 H9C 109.5 . . ?
C33 C37 H37A 109.5 . . ?
C33 C37 H37B 109.5 . . ?
C33 C37 H37C 109.5 . . ?
H37A C37 H37B 109.5 . . ?
H37A C37 H37C 109.5 . . ?
H37B C37 H37C 109.5 . . ?
C13 C17 H17A 109.5 . . ?
C13 C17 H17B 109.5 . . ?
C13 C17 H17C 109.5 . . ?
H17A C17 H17B 109.5 . . ?
H17A C17 H17C 109.5 . . ?
H17B C17 H17C 109.5 . . ?
C4 C8 H8A 109.5 . . ?
C4 C8 H8B 109.5 . . ?
C4 C8 H8C 109.5 . . ?
H8A C8 H8B 109.5 . . ?
H8A C8 H8C 109.5 . . ?
H8B C8 H8C 109.5 . . ?
C32 C36 H36A 109.5 . . ?
C32 C36 H36B 109.5 . . ?
C32 C36 H36C 109.5 . . ?
H36A C36 H36B 109.5 . . ?
H36A C36 H36C 109.5 . . ?
H36B C36 H36C 109.5 . . ?
C43 C48 H48A 109.5 . . ?
C43 C48 H48B 109.5 . . ?
C43 C48 H48C 109.5 . . ?
H48A C48 H48B 109.5 . . ?
H48A C48 H48C 109.5 . . ?
H48B C48 H48C 109.5 . . ?
C42 C47 H47A 109.5 . . ?
C42 C47 H47B 109.5 . . ?
C42 C47 H47C 109.5 . . ?
H47A C47 H47B 109.5 . . ?
H47A C47 H47C 109.5 . . ?
H47B C47 H47C 109.5 . . ?
C11 C16 H16A 109.5 . . ?
C11 C16 H16B 109.5 . . ?
C11 C16 H16C 109.5 . . ?
H16A C16 H16B 109.5 . . ?
H16A C16 H16C 109.5 . . ?
H16B C16 H16C 109.5 . . ?
C39 C44 H44A 109.5 . . ?
C39 C44 H44B 109.5 . . ?
C39 C44 H44C 109.5 . . ?
H44A C44 H44B 109.5 . . ?
H44A C44 H44C 109.5 . . ?
H44B C44 H44C 109.5 . . ?
H5SA C5S H5SB 109.5 . . ?
H5SA C5S H5SC 109.5 . . ?
H5SB C5S H5SC 109.5 . . ?
C4S C5S H5SA 109.5 . . ?
C4S C5S H5SB 109.5 . . ?
C4S C5S H5SC 109.5 . . ?
H1SA C1S H1SB 109.5 . . ?
H1SA C1S H1SC 109.5 . . ?
H1SB C1S H1SC 109.5 . . ?
C2S C1S H1SA 109.5 . . ?
C2S C1S H1SB 109.5 . . ?
C2S C1S H1SC 109.5 . . ?
C5S C4S H4SA 108.9 . . ?
C5S C4S H4SB 108.9 . . ?
C5S C4S C3S 113.5(12) . . ?
H4SA C4S H4SB 107.7 . . ?
C3S C4S H4SA 108.9 . . ?
C3S C4S H4SB 108.9 . . ?
C1S C2S H2SA 109.5 . . ?
C1S C2S H2SB 109.5 . . ?
C1S C2S C3S 110.7(13) . . ?
H2SA C2S H2SB 108.1 . . ?
C3S C2S H2SA 109.5 . . ?
C3S C2S H2SB 109.5 . . ?
C4S C3S H3SA 108.6 . . ?
C4S C3S H3SB 108.6 . . ?
C2S C3S C4S 114.5(9) . . ?
C2S C3S H3SA 108.6 . . ?
C2S C3S H3SB 108.6 . . ?
H3SA C3S H3SB 107.6 . . ?

_shelx_res_file                  
;
TITL s1_a.res in P-1
    s1.res
    created by SHELXL-2017/1 at 13:52:23 on 12-Mar-2021
REM Old TITL s1 in P-1 #2
REM SHELXT solution in P-1
REM R1 0.059, Rweak 0.008, Alpha 0.054, Orientation as input
REM Formula found by SHELXT: C51 P3 U
CELL 0.71073 10.5718 14.7969 15.6151 91.625 105.284 103.762
ZERR 2 0.0008 0.0011 0.0012 0.002 0.002 0.002
LATT 1
SFAC C H Al P U
UNIT 101 146 2 4 2

L.S. 20
PLAN  40
SIZE 0.159 0.195 0.334
TEMP -123.15
BOND $H
list 4
fmap 2
acta
OMIT -2 55
REM <olex2.extras>
REM <HklSrc "%.\\s1.hkl">
REM </olex2.extras>

WGHT    0.038800    2.769200
FVAR       0.32254
U1    5    0.644711    0.359966    0.235883    11.00000    0.01920    0.02101 =
         0.02115    0.00224    0.00449    0.00473
P1    4    0.425581    0.234098    0.125462    11.00000    0.02656    0.03052 =
         0.02746    0.00881   -0.00343   -0.00098
P2    4    0.551902    0.251123    0.353026    11.00000    0.04289    0.03182 =
         0.01962    0.00173    0.00912   -0.00389
AL1   3    0.404430    0.140691    0.241035    11.00000    0.02284    0.02217 =
         0.02186    0.00235    0.00464    0.00565
C31   1    0.790891    0.328537    0.122245    11.00000    0.02532    0.03811 =
         0.02717    0.00680    0.01231    0.01374
C33   1    0.922805    0.375930    0.264279    11.00000    0.01816    0.04311 =
         0.03580   -0.00326    0.00464    0.00843
C22   1    0.722994    0.548369    0.276019    11.00000    0.03371    0.01976 =
         0.03402   -0.00170    0.00554    0.00481
C32   1    0.881929    0.405626    0.179313    11.00000    0.02130    0.03476 =
         0.04353    0.00779    0.01365    0.00839
C2    1    0.245070    0.211772   -0.044074    11.00000    0.02650    0.02189 =
         0.02493    0.00538    0.00587    0.00343
C29   1    0.861286    0.281174    0.259765    11.00000    0.02257    0.04381 =
         0.02839    0.00743    0.00976    0.01926
C30   1    0.780158    0.250531    0.171735    11.00000    0.01979    0.03018 =
         0.02989    0.00152    0.00932    0.00954
C10   1    0.544978    0.256945    0.468330    11.00000    0.03107    0.02646 =
         0.01905    0.00389    0.00657    0.00399
C1    1    0.262703    0.232718    0.046752    11.00000    0.02122    0.02040 =
         0.02334    0.00322    0.00205    0.00273
C20   1    0.496977    0.490521    0.209377    11.00000    0.02886    0.01785 =
         0.02871    0.00250    0.00608    0.00823
C15   1    0.424497    0.256502    0.489474    11.00000    0.03093    0.02318 =
         0.02836    0.00484    0.00586    0.00582
C21   1    0.621614    0.531541    0.193749    11.00000    0.03113    0.01954 =
         0.03172    0.00369    0.00757    0.00602
C19   1    0.520390    0.480269    0.301415    11.00000    0.03173    0.02180 =
         0.02763    0.00091    0.00776    0.01168
C25   1    0.362492    0.477483    0.141569    11.00000    0.02910    0.02875 =
         0.03173    0.00578    0.00285    0.00938
AFIX 137
H25A  2    0.353516    0.430186    0.093630    11.00000   -1.50000
H25B  2    0.356331    0.536850    0.116664    11.00000   -1.50000
H25C  2    0.289647    0.456884    0.170054    11.00000   -1.50000
AFIX   0
C23   1    0.660473    0.513765    0.341667    11.00000    0.03775    0.02502 =
         0.02870   -0.00467    0.00279    0.01310
C3    1    0.124056    0.213449   -0.105438    11.00000    0.03307    0.02389 =
         0.02202    0.00399   -0.00139    0.00040
AFIX  43
H3    2    0.113807    0.199305   -0.167000    11.00000   -1.20000
AFIX   0
C4    1    0.018811    0.234754   -0.080504    11.00000    0.02513    0.02486 =
         0.03959    0.00787   -0.00279    0.00250
C26   1    0.636983    0.561098    0.105361    11.00000    0.03751    0.03332 =
         0.03949    0.01416    0.01180    0.00667
AFIX 137
H26A  2    0.727741    0.602207    0.113500    11.00000   -1.50000
H26B  2    0.568604    0.594700    0.079636    11.00000   -1.50000
H26C  2    0.624666    0.505734    0.065087    11.00000   -1.50000
AFIX   0
C13   1    0.540649    0.276167    0.647648    11.00000    0.05228    0.02691 =
         0.02452    0.00530    0.01084    0.01454
C40   1    0.432475   -0.003061    0.273551    11.00000    0.03355    0.02060 =
         0.03721    0.00281    0.00647    0.00503
C14   1    0.425496    0.266478    0.578308    11.00000    0.03695    0.02784 =
         0.03422    0.00591    0.01595    0.00856
AFIX  43
H14   2    0.342983    0.266614    0.591763    11.00000   -1.20000
AFIX   0
C27   1    0.863111    0.611683    0.295576    11.00000    0.03689    0.03121 =
         0.05472   -0.00478    0.00243   -0.00159
AFIX 137
H27A  2    0.928228    0.581682    0.332993    11.00000   -1.50000
H27B  2    0.866397    0.670828    0.327022    11.00000   -1.50000
H27C  2    0.886248    0.623903    0.239490    11.00000   -1.50000
AFIX   0
C35   1    0.724696    0.328406    0.024882    11.00000    0.04123    0.06326 =
         0.02813    0.01063    0.01260    0.02596
AFIX 137
H35A  2    0.692985    0.263990   -0.003244    11.00000   -1.50000
H35B  2    0.790338    0.365034   -0.003091    11.00000   -1.50000
H35C  2    0.647417    0.356110    0.017222    11.00000   -1.50000
AFIX   0
C39   1    0.334392    0.015818    0.312011    11.00000    0.04114    0.02437 =
         0.03301    0.00330    0.01294    0.00404
C5    1    0.036117    0.252909    0.009380    11.00000    0.02443    0.02807 =
         0.04699    0.00599    0.01171    0.00614
AFIX  43
H5    2   -0.036189    0.266815    0.028178    11.00000   -1.20000
AFIX   0
C42   1    0.251777    0.008807    0.160875    11.00000    0.03707    0.02444 =
         0.03108    0.00289    0.00245   -0.00307
C11   1    0.663769    0.267678    0.538973    11.00000    0.02974    0.03242 =
         0.02659    0.00252    0.00393    0.00656
C12   1    0.658113    0.276453    0.626027    11.00000    0.03843    0.03646 =
         0.02255    0.00161   -0.00023    0.01350
AFIX  43
H12   2    0.739012    0.282955    0.672852    11.00000   -1.20000
AFIX   0
C41   1    0.379676   -0.009031    0.180132    11.00000    0.04007    0.01801 =
         0.03897   -0.00004    0.01483    0.00238
C7    1    0.351058    0.184857   -0.078083    11.00000    0.04330    0.04641 =
         0.02912    0.00101    0.01258    0.01423
AFIX 137
H7A   2    0.428428    0.239261   -0.070242    11.00000   -1.50000
H7B   2    0.313617    0.162594   -0.141565    11.00000   -1.50000
H7C   2    0.380995    0.134974   -0.044860    11.00000   -1.50000
AFIX   0
C34   1    0.715515    0.151188    0.137089    11.00000    0.03716    0.03342 =
         0.05495   -0.00399    0.01590    0.01280
AFIX 137
H34A  2    0.680699    0.117622    0.182688    11.00000   -1.50000
H34B  2    0.782646    0.122612    0.122222    11.00000   -1.50000
H34C  2    0.640516    0.147730    0.083479    11.00000   -1.50000
AFIX   0
C43   1    0.223872    0.025982    0.242870    11.00000    0.02850    0.02373 =
         0.04947    0.00380    0.01087    0.00064
C6    1    0.154205    0.251784    0.073504    11.00000    0.02841    0.02138 =
         0.03008    0.00239    0.00877    0.00306
C18   1    0.290697    0.242996    0.421001    11.00000    0.02995    0.03955 =
         0.03902    0.00630    0.00446    0.00511
AFIX 137
H18A  2    0.302780    0.279868    0.371262    11.00000   -1.50000
H18B  2    0.227165    0.263589    0.447964    11.00000   -1.50000
H18C  2    0.254534    0.176688    0.398943    11.00000   -1.50000
AFIX   0
C28   1    0.728586    0.521469    0.439845    11.00000    0.05456    0.04199 =
         0.02857   -0.00824   -0.00101    0.01806
AFIX 137
H28A  2    0.689702    0.465001    0.464917    11.00000   -1.50000
H28B  2    0.714604    0.576234    0.469209    11.00000   -1.50000
H28C  2    0.825944    0.528206    0.449539    11.00000   -1.50000
AFIX   0
C38   1    0.896876    0.216773    0.330034    11.00000    0.04190    0.06595 =
         0.03480    0.01809    0.01546    0.03353
AFIX 137
H38A  2    0.935120    0.252854    0.388636    11.00000   -1.50000
H38B  2    0.963679    0.186604    0.316973    11.00000   -1.50000
H38C  2    0.815000    0.168934    0.330241    11.00000   -1.50000
AFIX   0
C24   1    0.416768    0.458105    0.351471    11.00000    0.04955    0.03615 =
         0.03433    0.00548    0.01877    0.02006
AFIX 137
H24A  2    0.333270    0.416491    0.312971    11.00000   -1.50000
H24B  2    0.397752    0.516047    0.370262    11.00000   -1.50000
H24C  2    0.451026    0.427179    0.404152    11.00000   -1.50000
AFIX   0
C45   1    0.564951   -0.017524    0.324819    11.00000    0.04275    0.03078 =
         0.06244    0.00966   -0.00172    0.01162
AFIX 137
H45A  2    0.620874   -0.020913    0.284361    11.00000   -1.50000
H45B  2    0.549712   -0.075992    0.352979    11.00000   -1.50000
H45C  2    0.611610    0.034798    0.370920    11.00000   -1.50000
AFIX   0
C46   1    0.442796   -0.035357    0.112341    11.00000    0.06902    0.02933 =
         0.05778   -0.01301    0.03393   -0.00200
AFIX 137
H46A  2    0.432934    0.006270    0.064653    11.00000   -1.50000
H46B  2    0.397959   -0.100085    0.087238    11.00000   -1.50000
H46C  2    0.539290   -0.029690    0.140240    11.00000   -1.50000
AFIX   0
C9    1    0.161740    0.268117    0.170127    11.00000    0.04797    0.04095 =
         0.03299    0.00268    0.01876    0.00907
AFIX 137
H9A   2    0.146004    0.208010    0.195526    11.00000   -1.50000
H9B   2    0.092446    0.299865    0.175754    11.00000   -1.50000
H9C   2    0.251696    0.307151    0.202257    11.00000   -1.50000
AFIX   0
C37   1    1.029993    0.430135    0.343956    11.00000    0.02967    0.05754 =
         0.05124   -0.01249   -0.00722    0.01155
AFIX 137
H37A  2    1.073857    0.490512    0.327307    11.00000   -1.50000
H37B  2    1.097798    0.394824    0.365375    11.00000   -1.50000
H37C  2    0.988464    0.440538    0.391322    11.00000   -1.50000
AFIX   0
C17   1    0.537503    0.283222    0.742754    11.00000    0.07160    0.04498 =
         0.02919    0.00343    0.01924    0.02239
AFIX 137
H17A  2    0.457652    0.304087    0.746506    11.00000   -1.50000
H17B  2    0.619755    0.328345    0.778517    11.00000   -1.50000
H17C  2    0.533038    0.221857    0.765565    11.00000   -1.50000
AFIX   0
C8    1   -0.110647    0.236500   -0.148402    11.00000    0.03009    0.04563 =
         0.05342    0.01062   -0.00954    0.00691
AFIX 137
H8A   2   -0.116967    0.301276   -0.153096    11.00000   -1.50000
H8B   2   -0.187946    0.200409   -0.130001    11.00000   -1.50000
H8C   2   -0.111586    0.208955   -0.206457    11.00000   -1.50000
AFIX   0
C36   1    0.947989    0.492513    0.145100    11.00000    0.04189    0.04257 =
         0.07838    0.01871    0.03126    0.00530
AFIX 137
H36A  2    0.878114    0.519778    0.109080    11.00000   -1.50000
H36B  2    1.003467    0.477118    0.108279    11.00000   -1.50000
H36C  2    1.005693    0.537606    0.195513    11.00000   -1.50000
AFIX   0
C48   1    0.088914    0.032429    0.252040    11.00000    0.03269    0.03936 =
         0.08259    0.00406    0.02271    0.00137
AFIX 137
H48A  2    0.101718    0.070318    0.307627    11.00000   -1.50000
H48B  2    0.032928   -0.030439    0.253162    11.00000   -1.50000
H48C  2    0.043665    0.061631    0.201340    11.00000   -1.50000
AFIX   0
C47   1    0.158901    0.004972    0.070134    11.00000    0.05817    0.03265 =
         0.04459    0.00575   -0.01345   -0.00866
AFIX 137
H47A  2    0.094435    0.042271    0.072322    11.00000   -1.50000
H47B  2    0.109257   -0.060041    0.048969    11.00000   -1.50000
H47C  2    0.211792    0.030158    0.029301    11.00000   -1.50000
AFIX   0
C16   1    0.796382    0.268246    0.521336    11.00000    0.03056    0.06662 =
         0.03853   -0.00166    0.00318    0.01174
AFIX 137
H16A  2    0.787176    0.210316    0.485586    11.00000   -1.50000
H16B  2    0.865929    0.272873    0.578120    11.00000   -1.50000
H16C  2    0.822884    0.321922    0.488751    11.00000   -1.50000
AFIX   0
C44   1    0.345763    0.017868    0.409534    11.00000    0.07723    0.03770 =
         0.03826    0.00973    0.02281    0.00322
AFIX 137
H44A  2    0.430011    0.062880    0.442739    11.00000   -1.50000
H44B  2    0.346508   -0.044445    0.428969    11.00000   -1.50000
H44C  2    0.268227    0.036516    0.420845    11.00000   -1.50000
AFIX   0

PART -1
C5S   1    0.856628   -0.115995    0.359489    10.50000    0.05302    0.05158 =
         0.09763    0.01865    0.03973    0.01064
AFIX 137
H5SA  2    0.857930   -0.065977    0.319665    10.50000   -1.50000
H5SB  2    0.769804   -0.131319    0.374106    10.50000   -1.50000
H5SC  2    0.868015   -0.171552    0.329781    10.50000   -1.50000
AFIX   0
C1S   1    1.083098    0.137374    0.607030    10.50000    0.05922    0.08717 =
         0.07841    0.01861    0.02597    0.02628
AFIX 137
H1SA  2    1.079829    0.182593    0.562351    10.50000   -1.50000
H1SB  2    1.163064    0.161653    0.657923    10.50000   -1.50000
H1SC  2    1.001051    0.127214    0.627292    10.50000   -1.50000
AFIX   0
C4S   1    0.967707   -0.084732    0.441769    10.50000    0.05700    0.07203 =
         0.09592    0.04187    0.04520    0.02435
AFIX  23
H4SA  2    1.054463   -0.084596    0.428741    10.50000   -1.20000
H4SB  2    0.954947   -0.130051    0.486122    10.50000   -1.20000
AFIX   0
C2S   1    1.091314    0.046220    0.566360    10.50000    0.05980    0.11095 =
         0.06438    0.03812    0.03639    0.05028
AFIX  23
H2SA  2    1.086344   -0.001157    0.609690    10.50000   -1.20000
H2SB  2    1.179265    0.054809    0.552421    10.50000   -1.20000
AFIX   0
C3S   1    0.977101    0.012158    0.482260    10.50000    0.04434    0.07811 =
         0.06102    0.02934    0.02856    0.03166
AFIX  23
H3SA  2    0.988569    0.057129    0.437439    10.50000   -1.20000
H3SB  2    0.890420    0.011641    0.495566    10.50000   -1.20000
AFIX   0
HKLF 4


REM  s1_a.res in P-1
REM R1 =  0.0272 for    9453 Fo > 4sig(Fo)  and  0.0344 for all   10463 data
REM    537 parameters refined using      0 restraints

END

WGHT      0.0386      2.8177

REM Highest difference peak  2.210,  deepest hole -0.703,  1-sigma level  0.110
Q1    1   0.6599  0.3512  0.2907  11.00000  0.05    2.21
Q2    1   0.6260  0.3739  0.1844  11.00000  0.05    2.16
Q3    1   0.7227  0.3419  0.2553  11.00000  0.05    1.50
Q4    1   0.5748  0.3822  0.2408  11.00000  0.05    1.42
Q5    1   0.6032  0.2213  0.3539  11.00000  0.05    1.09
Q6    1   0.3940  0.2582  0.1599  11.00000  0.05    1.01
Q7    1   0.5848  0.3920  0.1201  11.00000  0.05    0.86
Q8    1   0.6839  0.3253  0.3470  11.00000  0.05    0.86
Q9    1   0.0740 -0.0788  0.3019  11.00000  0.05    0.83
Q10   1   0.5471  0.2565  0.4128  11.00000  0.05    0.69
Q11   1   0.4832  0.3734  0.2490  11.00000  0.05    0.61
Q12   1   0.3268  0.0217  0.3616  11.00000  0.05    0.50
Q13   1   0.8139  0.2635  0.2165  11.00000  0.05    0.48
Q14   1   0.2206  0.0227  0.1988  11.00000  0.05    0.46
Q15   1   0.1454 -0.0822  0.2518  11.00000  0.05    0.46
Q16   1   0.3978 -0.0144  0.2288  11.00000  0.05    0.45
Q17   1   0.2800  0.2214  0.3594  11.00000  0.05    0.45
Q18   1   0.8523  0.3550  0.1455  11.00000  0.05    0.44
Q19   1   0.4289  0.2528  0.5297  11.00000  0.05    0.44
Q20   1   0.8844  0.3202  0.2624  11.00000  0.05    0.44
Q21   1   0.7770  0.2873  0.1405  11.00000  0.05    0.43
Q22   1   0.5010  0.2764  0.6116  11.00000  0.05    0.43
Q23   1   0.5063  0.2004  0.1008  11.00000  0.05    0.42
Q24   1   0.8449  0.3071  0.3261  11.00000  0.05    0.42
Q25   1   0.7097  0.5170  0.3089  11.00000  0.05    0.42
Q26   1   0.6644  0.2912  0.5794  11.00000  0.05    0.41
Q27   1   0.3983  0.2485  0.0862  11.00000  0.05    0.41
Q28   1   0.5270  0.2637  0.3081  11.00000  0.05    0.40
Q29   1   0.4992  0.4837  0.2528  11.00000  0.05    0.40
Q30   1   0.3989  0.0142  0.2990  11.00000  0.05    0.39
Q31   1   0.8591  0.4882  0.3460  11.00000  0.05    0.39
Q32   1   0.7262  0.3615  0.0830  11.00000  0.05    0.39
Q33   1  -0.0413  0.2397 -0.1105  11.00000  0.05    0.39
Q34   1   0.2158  0.2434  0.0711  11.00000  0.05    0.39
Q35   1   0.2553  0.2047  0.0012  11.00000  0.05    0.39
Q36   1   0.3343  0.2453  0.0897  11.00000  0.05    0.38
Q37   1   0.5377  0.3401  0.3700  11.00000  0.05    0.38
Q38   1   0.7745  0.3240  0.0864  11.00000  0.05    0.38
Q39   1   0.8937  0.2645  0.2663  11.00000  0.05    0.37
Q40   1   0.4738  0.2421  0.4842  11.00000  0.05    0.37
;
_shelx_res_checksum              19209
_olex2_submission_special_instructions 'No special instructions were received'
_exptl_crystal_recrystallization_method 
'Re-crystallisation from solvent: diethyl ether, pentane'
_chemical_properties_physical    Air-sensitive,Moisture-sensitive,Radioactive
####################################################################### 
# 
# This file contains crystal structure data downloaded from the 
# Cambridge Structural Database (CSD) hosted by the Cambridge 
# Crystallographic Data Centre (CCDC).
# 
# Full information about CCDC data access policies and citation 
# guidelines are available at http://www.ccdc.cam.ac.uk/access/V1 
# 
# Audit and citation data items may have been added by the CCDC. 
# Please retain this information to preserve the provenance of 
# this file and to allow appropriate attribution of the data. 
# 
#######################################################################

data_7a
_database_code_depnum_ccdc_archive 'CCDC 2501698'
loop_
_audit_author_name
_audit_author_address
'Steven Kelley'
;University of Missouri
United States of America
;
_audit_update_record             
;
2025-11-10 deposited with the CCDC.	2026-03-10 downloaded from the CCDC.
;
_audit_creation_date             2025-10-02
_audit_creation_method           
;
Olex2 1.5
(compiled 2025.07.13 svn.rb7424aed for OlexSys, GUI svn.r7311)
;
_shelx_SHELXL_version_number     2019/3
_chemical_name_common            ?
_chemical_name_systematic        ?
_chemical_formula_moiety         'C33 H44 N2 Th'
_chemical_formula_sum            'C33 H44 N2 Th'
_chemical_formula_weight         700.74
_chemical_melting_point          ?
loop_
_atom_type_symbol
_atom_type_description
_atom_type_scat_dispersion_real
_atom_type_scat_dispersion_imag
_atom_type_scat_source
C C 0.0033 0.0016 'International Tables Vol C Tables 4.2.6.8 and 6.1.1.4'
H H 0.0000 0.0000 'International Tables Vol C Tables 4.2.6.8 and 6.1.1.4'
N N 0.0061 0.0033 'International Tables Vol C Tables 4.2.6.8 and 6.1.1.4'
Th Th -7.2400 8.8979 'International Tables Vol C Tables 4.2.6.8 and 6.1.1.4'

_shelx_space_group_comment       
;
The symmetry employed for this shelxl refinement is uniquely defined 
by the following loop, which should always be used as a source of 
symmetry information in preference to the above space-group names. 
They are only intended as comments. 
;
_space_group_crystal_system      triclinic
_space_group_IT_number           2
_space_group_name_H-M_alt        'P -1'
_space_group_name_Hall           '-P 1'
loop_
_space_group_symop_operation_xyz
'x, y, z'
'-x, -y, -z'

_cell_length_a                   9.5196(5)
_cell_length_b                   11.1473(6)
_cell_length_c                   15.1216(8)
_cell_angle_alpha                82.637(2)
_cell_angle_beta                 71.7644(19)
_cell_angle_gamma                78.2949(19)
_cell_volume                     1488.78(14)
_cell_formula_units_Z            2
_cell_measurement_reflns_used    9940
_cell_measurement_temperature    173.0(2)
_cell_measurement_theta_max      28.67
_cell_measurement_theta_min      2.64
_shelx_estimated_absorpt_T_max   0.864
_shelx_estimated_absorpt_T_min   0.500
_exptl_absorpt_coefficient_mu    5.030
_exptl_absorpt_correction_T_max  0.3794
_exptl_absorpt_correction_T_min  0.2897
_exptl_absorpt_correction_type   multi-scan
_exptl_absorpt_process_details   'Bruker AXScale'
_exptl_absorpt_special_details   ?
_exptl_crystal_colour            yellow
_exptl_crystal_colour_primary    yellow
_exptl_crystal_density_diffrn    1.563
_exptl_crystal_density_meas      ?
_exptl_crystal_density_method    ?
_exptl_crystal_description       plate
_exptl_crystal_F_000             692
_exptl_crystal_size_max          0.16
_exptl_crystal_size_mid          0.09
_exptl_crystal_size_min          0.03
_exptl_transmission_factor_max   ?
_exptl_transmission_factor_min   ?
_diffrn_reflns_av_R_equivalents  0.0398
_diffrn_reflns_av_unetI/netI     0.0280
_diffrn_reflns_Laue_measured_fraction_full 0.998
_diffrn_reflns_Laue_measured_fraction_max 0.998
_diffrn_reflns_limit_h_max       12
_diffrn_reflns_limit_h_min       -12
_diffrn_reflns_limit_k_max       15
_diffrn_reflns_limit_k_min       -15
_diffrn_reflns_limit_l_max       20
_diffrn_reflns_limit_l_min       -20
_diffrn_reflns_number            49766
_diffrn_reflns_point_group_measured_fraction_full 0.998
_diffrn_reflns_point_group_measured_fraction_max 0.998
_diffrn_reflns_theta_full        25.242
_diffrn_reflns_theta_max         28.728
_diffrn_reflns_theta_min         2.642
_diffrn_ambient_temperature      173(2)
_diffrn_detector_area_resol_mean ?
_diffrn_measured_fraction_theta_full 0.998
_diffrn_measured_fraction_theta_max 0.998
_diffrn_measurement_device_type  'Bruker Photon II CMOS area detector'
_diffrn_measurement_method       'shutterless omega and phi scans'
_diffrn_radiation_type           MoK\a
_diffrn_radiation_wavelength     0.71073
_diffrn_source                   'Incoatec IMuS microfocus Mo tube'
_reflns_Friedel_coverage         0.000
_reflns_Friedel_fraction_full    .
_reflns_Friedel_fraction_max     .
_reflns_number_gt                7002
_reflns_number_total             7714
_reflns_special_details          
;
 Reflections were merged by SHELXL according to the crystal 
 class for the calculation of statistics and refinement. 
  
 _reflns_Friedel_fraction is defined as the number of unique 
 Friedel pairs measured divided by the number that would be 
 possible theoretically, ignoring centric projections and 
 systematic absences. 
;
_reflns_threshold_expression     'I > 2\s(I)'
_computing_cell_refinement       'Bruker Apex4 V.2022.1-1/SAINT V8.40B'
_computing_data_collection       'Bruker Apex4 V.2022.1-1'
_computing_data_reduction        'Bruker Apex4 V.2022.1-1/SAINT V8.40B'
_computing_molecular_graphics    'Olex2 1.5 (Dolomanov et al., 2009)'
_computing_publication_material  'Olex2 1.5 (Dolomanov et al., 2009)'
_computing_structure_refinement  'SHELXL-2019/2 (Sheldrick, 2019)'
_computing_structure_solution    ?
_refine_diff_density_max         2.675
_refine_diff_density_min         -1.047
_refine_diff_density_rms         0.111
_refine_ls_extinction_coef       .
_refine_ls_extinction_method     none
_refine_ls_goodness_of_fit_ref   1.089
_refine_ls_hydrogen_treatment    mixed
_refine_ls_matrix_type           full
_refine_ls_number_parameters     339
_refine_ls_number_reflns         7714
_refine_ls_number_restraints     0
_refine_ls_R_factor_all          0.0309
_refine_ls_R_factor_gt           0.0246
_refine_ls_restrained_S_all      1.089
_refine_ls_shift/su_max          0.001
_refine_ls_shift/su_mean         0.000
_refine_ls_structure_factor_coef Fsqd
_refine_ls_weighting_details     
'w=1/[\s^2^(Fo^2^)+(0.0004P)^2^+3.5411P] where P=(Fo^2^+2Fc^2^)/3'
_refine_ls_weighting_scheme      calc
_refine_ls_wR_factor_gt          0.0481
_refine_ls_wR_factor_ref         0.0517
_refine_special_details          ?
_olex2_refinement_description    
;
1.a Aromatic/amide H refined with riding coordinates:
 C22(H22), C23(H23), C24(H24), C25(H25), C26(H26), C28(H28), C29(H29),
 C30(H30), C31(H31), C32(H32)
1.b Idealised Me refined as rotating group:
 C6(H6A,H6B,H6C), C7(H7A,H7B,H7C), C8(H8A,H8B,H8C), C9(H9A,H9B,H9C), C10(H10A,
 H10B,H10C), C16(H16A,H16B,H16C), C17(H17A,H17B,H17C), C18(H18A,H18B,H18C),
 C19(H19A,H19B,H19C), C20(H20A,H20B,H20C), C33(H33A,H33B,H33C)
;
_atom_sites_solution_hydrogens   mixed
_atom_sites_solution_primary     direct
_atom_sites_solution_secondary   difmap
loop_
_atom_site_label
_atom_site_type_symbol
_atom_site_fract_x
_atom_site_fract_y
_atom_site_fract_z
_atom_site_U_iso_or_equiv
_atom_site_adp_type
_atom_site_occupancy
_atom_site_site_symmetry_order
_atom_site_calc_flag
_atom_site_refinement_flags_posn
_atom_site_refinement_flags_adp
_atom_site_refinement_flags_occupancy
_atom_site_disorder_assembly
_atom_site_disorder_group
Th1 Th 0.17457(2) 0.78213(2) 0.23035(2) 0.02182(3) Uani 1 1 d . . . . .
N1 N 0.2465(3) 0.5744(2) 0.27396(18) 0.0271(6) Uani 1 1 d . . . . .
N2 N 0.2151(3) 0.5557(3) 0.1907(2) 0.0324(6) Uani 1 1 d . . . . .
C1 C 0.0821(4) 0.9645(3) 0.3611(3) 0.0392(9) Uani 1 1 d . . . . .
C2 C 0.1138(4) 0.8531(3) 0.4139(2) 0.0335(7) Uani 1 1 d . . . . .
C3 C 0.0030(4) 0.7833(3) 0.4210(2) 0.0305(7) Uani 1 1 d . . . . .
C4 C -0.0954(4) 0.8493(3) 0.3720(2) 0.0342(8) Uani 1 1 d . . . . .
C5 C -0.0464(4) 0.9612(3) 0.3342(2) 0.0400(9) Uani 1 1 d . . . . .
C6 C 0.1543(6) 1.0752(4) 0.3546(4) 0.0791(19) Uani 1 1 d . . . . .
H6A H 0.263733 1.051865 0.331217 0.119 Uiso 1 1 calc R U . . .
H6B H 0.126743 1.106460 0.416511 0.119 Uiso 1 1 calc R U . . .
H6C H 0.119442 1.139325 0.311694 0.119 Uiso 1 1 calc R U . . .
C7 C 0.2292(5) 0.8259(5) 0.4657(3) 0.0566(12) Uani 1 1 d . . . . .
H7A H 0.212769 0.752894 0.508667 0.085 Uiso 1 1 calc R U . . .
H7B H 0.220244 0.896098 0.501225 0.085 Uiso 1 1 calc R U . . .
H7C H 0.329794 0.810835 0.421102 0.085 Uiso 1 1 calc R U . . .
C8 C -0.0190(5) 0.6662(3) 0.4812(3) 0.0486(10) Uani 1 1 d . . . . .
H8A H -0.100956 0.633839 0.471381 0.073 Uiso 1 1 calc R U . . .
H8B H -0.044052 0.682640 0.546940 0.073 Uiso 1 1 calc R U . . .
H8C H 0.073722 0.605661 0.464351 0.073 Uiso 1 1 calc R U . . .
C9 C -0.2393(5) 0.8136(5) 0.3717(3) 0.0652(14) Uani 1 1 d . . . . .
H9A H -0.276193 0.863707 0.322692 0.098 Uiso 1 1 calc R U . . .
H9B H -0.314511 0.827220 0.432442 0.098 Uiso 1 1 calc R U . . .
H9C H -0.220969 0.726649 0.359587 0.098 Uiso 1 1 calc R U . . .
C10 C -0.1227(6) 1.0626(4) 0.2802(3) 0.0737(17) Uani 1 1 d . . . . .
H10A H -0.050210 1.083481 0.220854 0.111 Uiso 1 1 calc R U . . .
H10B H -0.161507 1.135107 0.316738 0.111 Uiso 1 1 calc R U . . .
H10C H -0.205900 1.035064 0.268039 0.111 Uiso 1 1 calc R U . . .
C11 C 0.4455(4) 0.8654(3) 0.1529(2) 0.0329(7) Uani 1 1 d . . . . .
C12 C 0.3489(4) 0.9511(3) 0.1132(3) 0.0385(8) Uani 1 1 d . . . . .
C13 C 0.3100(4) 0.8905(4) 0.0502(3) 0.0435(10) Uani 1 1 d . . . . .
C14 C 0.3855(4) 0.7681(4) 0.0501(2) 0.0387(8) Uani 1 1 d . . . . .
C15 C 0.4692(4) 0.7526(3) 0.1134(2) 0.0342(8) Uani 1 1 d . . . . .
C16 C 0.5261(5) 0.8852(5) 0.2201(3) 0.0590(12) Uani 1 1 d . . . . .
H16A H 0.498192 0.971134 0.235932 0.088 Uiso 1 1 calc R U . . .
H16B H 0.634810 0.865948 0.190943 0.088 Uiso 1 1 calc R U . . .
H16C H 0.497437 0.831541 0.276994 0.088 Uiso 1 1 calc R U . . .
C17 C 0.3147(5) 1.0884(4) 0.1218(4) 0.0686(15) Uani 1 1 d . . . . .
H17A H 0.205680 1.115818 0.141849 0.103 Uiso 1 1 calc R U . . .
H17B H 0.358390 1.130164 0.061196 0.103 Uiso 1 1 calc R U . . .
H17C H 0.357832 1.108226 0.167978 0.103 Uiso 1 1 calc R U . . .
C18 C 0.2197(6) 0.9531(6) -0.0131(4) 0.092(2) Uani 1 1 d . . . . .
H18A H 0.282289 0.999232 -0.064824 0.138 Uiso 1 1 calc R U . . .
H18B H 0.132942 1.009514 0.021950 0.138 Uiso 1 1 calc R U . . .
H18C H 0.184928 0.891371 -0.037969 0.138 Uiso 1 1 calc R U . . .
H2 H 0.304(7) 0.524(5) 0.141(4) 0.110 Uiso 1 1 d . U . . .
C19 C 0.3864(7) 0.6780(5) -0.0163(3) 0.0759(17) Uani 1 1 d . . . . .
H19A H 0.451293 0.600421 -0.006206 0.114 Uiso 1 1 calc R U . . .
H19B H 0.424578 0.711535 -0.080683 0.114 Uiso 1 1 calc R U . . .
H19C H 0.284041 0.663269 -0.005203 0.114 Uiso 1 1 calc R U . . .
C20 C 0.5781(5) 0.6396(4) 0.1310(3) 0.0595(12) Uani 1 1 d . . . . .
H20A H 0.567774 0.626809 0.197958 0.089 Uiso 1 1 calc R U . . .
H20B H 0.680996 0.651032 0.096623 0.089 Uiso 1 1 calc R U . . .
H20C H 0.556241 0.567810 0.109943 0.089 Uiso 1 1 calc R U . . .
C21 C 0.3277(3) 0.4736(3) 0.3113(2) 0.0263(6) Uani 1 1 d . . . . .
C22 C 0.3665(4) 0.3560(3) 0.2779(3) 0.0337(7) Uani 1 1 d . . . . .
H22 H 0.334373 0.340728 0.227568 0.040 Uiso 1 1 calc R U . . .
C23 C 0.4519(4) 0.2615(3) 0.3181(3) 0.0401(8) Uani 1 1 d . . . . .
H23 H 0.479236 0.182923 0.293585 0.048 Uiso 1 1 calc R U . . .
C24 C 0.4972(4) 0.2791(3) 0.3918(3) 0.0398(8) Uani 1 1 d . . . . .
H24 H 0.555373 0.213720 0.418609 0.048 Uiso 1 1 calc R U . . .
C25 C 0.4573(4) 0.3929(4) 0.4267(3) 0.0416(9) Uani 1 1 d . . . . .
H25 H 0.486257 0.405629 0.478967 0.050 Uiso 1 1 calc R U . . .
C26 C 0.3753(4) 0.4896(3) 0.3869(3) 0.0372(8) Uani 1 1 d . . . . .
H26 H 0.351142 0.568030 0.411355 0.045 Uiso 1 1 calc R U . . .
C27 C 0.0946(4) 0.4925(3) 0.1973(3) 0.0359(8) Uani 1 1 d . . . . .
C28 C 0.0913(6) 0.4463(4) 0.1169(3) 0.0538(11) Uani 1 1 d . . . . .
H28 H 0.171464 0.451416 0.060953 0.065 Uiso 1 1 calc R U . . .
C29 C -0.0290(7) 0.3928(4) 0.1185(4) 0.0675(15) Uani 1 1 d . . . . .
H29 H -0.030833 0.360007 0.064037 0.081 Uiso 1 1 calc R U . . .
C30 C -0.1450(6) 0.3875(4) 0.1991(4) 0.0661(15) Uani 1 1 d . . . . .
H30 H -0.229195 0.353512 0.199817 0.079 Uiso 1 1 calc R U . . .
C31 C -0.1403(5) 0.4312(4) 0.2786(4) 0.0629(13) Uani 1 1 d . . . . .
H31 H -0.220050 0.425393 0.334667 0.075 Uiso 1 1 calc R U . . .
C32 C -0.0201(5) 0.4835(4) 0.2776(3) 0.0463(9) Uani 1 1 d . . . . .
H32 H -0.017276 0.513241 0.333007 0.056 Uiso 1 1 calc R U . . .
C33 C -0.0158(4) 0.7912(3) 0.1470(3) 0.0376(8) Uani 1 1 d . . . . .
H33A H 0.033356 0.757470 0.085915 0.056 Uiso 1 1 calc R U . . .
H33B H -0.063210 0.876755 0.138404 0.056 Uiso 1 1 calc R U . . .
H33C H -0.092449 0.742934 0.183855 0.056 Uiso 1 1 calc R U . . .

loop_
_atom_site_aniso_label
_atom_site_aniso_U_11
_atom_site_aniso_U_22
_atom_site_aniso_U_33
_atom_site_aniso_U_23
_atom_site_aniso_U_13
_atom_site_aniso_U_12
Th1 0.02184(6) 0.02153(5) 0.02165(6) -0.00002(4) -0.00603(4) -0.00432(4)
N1 0.0347(15) 0.0233(13) 0.0255(13) -0.0031(10) -0.0120(11) -0.0040(11)
N2 0.0402(17) 0.0312(15) 0.0286(15) -0.0014(12) -0.0132(13) -0.0077(12)
C1 0.041(2) 0.0301(17) 0.0359(19) -0.0148(15) 0.0097(16) -0.0083(15)
C2 0.0308(18) 0.0417(19) 0.0263(16) -0.0143(14) -0.0055(14) 0.0002(14)
C3 0.0374(19) 0.0319(17) 0.0173(14) -0.0028(12) -0.0017(13) -0.0045(14)
C4 0.0234(16) 0.048(2) 0.0242(16) -0.0018(14) 0.0004(13) -0.0031(14)
C5 0.038(2) 0.0353(19) 0.0285(18) 0.0011(14) 0.0037(15) 0.0107(15)
C6 0.091(4) 0.054(3) 0.073(3) -0.037(3) 0.033(3) -0.040(3)
C7 0.045(2) 0.082(3) 0.049(2) -0.033(2) -0.020(2) 0.003(2)
C8 0.073(3) 0.037(2) 0.0270(18) 0.0019(15) -0.0044(19) -0.0095(19)
C9 0.030(2) 0.121(4) 0.042(2) -0.008(3) 0.0003(18) -0.022(2)
C10 0.081(4) 0.059(3) 0.046(3) 0.007(2) -0.005(2) 0.036(3)
C11 0.0232(16) 0.045(2) 0.0297(17) -0.0042(15) -0.0012(13) -0.0129(14)
C12 0.0314(18) 0.0278(17) 0.045(2) 0.0048(15) 0.0049(16) -0.0092(14)
C13 0.0332(19) 0.063(3) 0.0291(18) 0.0249(17) -0.0077(15) -0.0174(18)
C14 0.042(2) 0.050(2) 0.0217(16) -0.0042(15) 0.0042(14) -0.0227(17)
C15 0.0230(16) 0.0364(18) 0.0331(18) 0.0004(14) 0.0021(14) -0.0008(13)
C16 0.040(2) 0.093(4) 0.052(3) -0.014(2) -0.011(2) -0.028(2)
C17 0.059(3) 0.033(2) 0.083(4) 0.009(2) 0.017(3) -0.008(2)
C18 0.064(3) 0.141(6) 0.073(4) 0.074(4) -0.037(3) -0.047(4)
C19 0.096(4) 0.098(4) 0.036(2) -0.028(3) 0.008(2) -0.051(3)
C20 0.037(2) 0.051(3) 0.071(3) 0.000(2) 0.001(2) 0.0068(19)
C21 0.0259(16) 0.0259(15) 0.0272(16) -0.0017(12) -0.0074(13) -0.0053(12)
C22 0.0347(19) 0.0293(17) 0.0399(19) -0.0029(14) -0.0139(15) -0.0070(14)
C23 0.039(2) 0.0266(17) 0.055(2) -0.0022(16) -0.0146(18) -0.0034(15)
C24 0.0332(19) 0.0338(19) 0.050(2) 0.0032(16) -0.0162(17) 0.0016(15)
C25 0.042(2) 0.043(2) 0.044(2) -0.0028(17) -0.0223(18) -0.0037(17)
C26 0.043(2) 0.0309(17) 0.043(2) -0.0060(15) -0.0210(17) -0.0016(15)
C27 0.050(2) 0.0233(16) 0.044(2) 0.0047(14) -0.0284(18) -0.0096(15)
C28 0.073(3) 0.051(2) 0.049(2) -0.004(2) -0.027(2) -0.021(2)
C29 0.105(4) 0.051(3) 0.078(4) 0.003(2) -0.065(3) -0.027(3)
C30 0.077(4) 0.045(2) 0.103(4) 0.025(3) -0.064(3) -0.032(2)
C31 0.055(3) 0.059(3) 0.081(4) 0.019(3) -0.026(3) -0.026(2)
C32 0.054(3) 0.044(2) 0.047(2) 0.0063(18) -0.020(2) -0.0200(19)
C33 0.0352(19) 0.041(2) 0.040(2) 0.0037(16) -0.0176(16) -0.0080(15)

_geom_special_details            
;
 All esds (except the esd in the dihedral angle between two l.s. planes) 
 are estimated using the full covariance matrix.  The cell esds are taken 
 into account individually in the estimation of esds in distances, angles 
 and torsion angles; correlations between esds in cell parameters are only 
 used when they are defined by crystal symmetry.  An approximate (isotropic) 
 treatment of cell esds is used for estimating esds involving l.s. planes. 
;
loop_
_geom_bond_atom_site_label_1
_geom_bond_atom_site_label_2
_geom_bond_distance
_geom_bond_site_symmetry_2
_geom_bond_publ_flag
Th1 N1 2.348(3) . ?
Th1 N2 2.594(3) . ?
Th1 C1 2.834(3) . ?
Th1 C2 2.835(3) . ?
Th1 C3 2.835(3) . ?
Th1 C4 2.818(3) . ?
Th1 C5 2.812(3) . ?
Th1 C11 2.773(3) . ?
Th1 C12 2.831(3) . ?
Th1 C14 2.836(3) . ?
Th1 C15 2.788(3) . ?
Th1 C33 2.491(3) . ?
N1 N2 1.430(4) . ?
N1 C21 1.392(4) . ?
N2 C27 1.436(4) . ?
C1 C2 1.420(5) . ?
C1 C5 1.413(6) . ?
C1 C6 1.508(5) . ?
C2 C3 1.404(5) . ?
C2 C7 1.502(5) . ?
C3 C4 1.408(5) . ?
C3 C8 1.504(5) . ?
C4 C5 1.409(5) . ?
C4 C9 1.504(5) . ?
C5 C10 1.507(5) . ?
C11 C12 1.400(5) . ?
C11 C15 1.407(5) . ?
C11 C16 1.512(5) . ?
C12 C13 1.410(6) . ?
C12 C17 1.512(5) . ?
C13 C14 1.408(6) . ?
C13 C18 1.498(6) . ?
C14 C15 1.401(5) . ?
C14 C19 1.505(5) . ?
C15 C20 1.513(5) . ?
C21 C22 1.402(4) . ?
C21 C26 1.398(5) . ?
C22 C23 1.392(5) . ?
C23 C24 1.364(5) . ?
C24 C25 1.372(5) . ?
C25 C26 1.385(5) . ?
C27 C28 1.390(5) . ?
C27 C32 1.364(6) . ?
C28 C29 1.387(6) . ?
C29 C30 1.368(8) . ?
C30 C31 1.370(7) . ?
C31 C32 1.381(6) . ?

loop_
_geom_angle_atom_site_label_1
_geom_angle_atom_site_label_2
_geom_angle_atom_site_label_3
_geom_angle
_geom_angle_site_symmetry_1
_geom_angle_site_symmetry_3
_geom_angle_publ_flag
N1 Th1 N2 33.16(8) . . ?
N1 Th1 C1 121.58(10) . . ?
N1 Th1 C2 92.57(10) . . ?
N1 Th1 C3 81.81(9) . . ?
N1 Th1 C4 102.34(10) . . ?
N1 Th1 C5 129.01(10) . . ?
N1 Th1 C11 103.59(10) . . ?
N1 Th1 C12 129.90(10) . . ?
N1 Th1 C14 93.43(11) . . ?
N1 Th1 C15 82.53(10) . . ?
N1 Th1 C33 106.91(11) . . ?
N2 Th1 C1 151.16(10) . . ?
N2 Th1 C2 123.33(10) . . ?
N2 Th1 C3 104.44(9) . . ?
N2 Th1 C4 112.55(10) . . ?
N2 Th1 C5 140.59(11) . . ?
N2 Th1 C11 107.89(10) . . ?
N2 Th1 C12 121.64(10) . . ?
N2 Th1 C14 74.61(10) . . ?
N2 Th1 C15 79.07(10) . . ?
C1 Th1 C2 29.02(11) . . ?
C1 Th1 C3 47.40(10) . . ?
C1 Th1 C14 131.98(10) . . ?
C2 Th1 C14 145.26(10) . . ?
C3 Th1 C2 28.66(10) . . ?
C3 Th1 C14 171.08(11) . . ?
C4 Th1 C1 47.51(11) . . ?
C4 Th1 C2 47.57(10) . . ?
C4 Th1 C3 28.85(10) . . ?
C4 Th1 C12 124.29(11) . . ?
C4 Th1 C14 159.73(11) . . ?
C5 Th1 C1 28.99(12) . . ?
C5 Th1 C2 47.93(10) . . ?
C5 Th1 C3 47.72(10) . . ?
C5 Th1 C4 28.99(11) . . ?
C5 Th1 C12 95.31(11) . . ?
C5 Th1 C14 137.55(11) . . ?
C11 Th1 C1 89.66(10) . . ?
C11 Th1 C2 97.62(10) . . ?
C11 Th1 C3 125.94(10) . . ?
C11 Th1 C4 137.09(11) . . ?
C11 Th1 C5 111.36(11) . . ?
C11 Th1 C12 28.92(11) . . ?
C11 Th1 C14 47.77(10) . . ?
C11 Th1 C15 29.32(10) . . ?
C12 Th1 C1 84.65(11) . . ?
C12 Th1 C2 105.09(11) . . ?
C12 Th1 C3 131.50(10) . . ?
C12 Th1 C14 47.46(11) . . ?
C15 Th1 C1 118.26(11) . . ?
C15 Th1 C2 119.11(11) . . ?
C15 Th1 C3 142.37(10) . . ?
C15 Th1 C4 165.44(11) . . ?
C15 Th1 C5 140.33(11) . . ?
C15 Th1 C12 47.79(10) . . ?
C15 Th1 C14 28.83(11) . . ?
C33 Th1 N2 78.18(11) . . ?
C33 Th1 C1 111.03(12) . . ?
C33 Th1 C2 125.59(11) . . ?
C33 Th1 C3 103.65(11) . . ?
C33 Th1 C4 78.41(11) . . ?
C33 Th1 C5 82.67(12) . . ?
C33 Th1 C11 124.47(11) . . ?
C33 Th1 C12 99.97(12) . . ?
C33 Th1 C14 84.92(12) . . ?
C33 Th1 C15 113.60(12) . . ?
N2 N1 Th1 82.90(16) . . ?
C21 N1 Th1 156.7(2) . . ?
C21 N1 N2 115.7(2) . . ?
N1 N2 Th1 63.94(15) . . ?
N1 N2 C27 119.5(3) . . ?
C27 N2 Th1 123.5(2) . . ?
C2 C1 Th1 75.54(18) . . ?
C2 C1 C6 124.0(4) . . ?
C5 C1 Th1 74.6(2) . . ?
C5 C1 C2 108.1(3) . . ?
C5 C1 C6 126.6(4) . . ?
C6 C1 Th1 126.0(2) . . ?
C1 C2 Th1 75.45(19) . . ?
C1 C2 C7 125.3(4) . . ?
C3 C2 Th1 75.66(18) . . ?
C3 C2 C1 107.6(3) . . ?
C3 C2 C7 126.4(4) . . ?
C7 C2 Th1 122.6(2) . . ?
C2 C3 Th1 75.67(18) . . ?
C2 C3 C4 108.4(3) . . ?
C2 C3 C8 125.7(3) . . ?
C4 C3 Th1 74.89(18) . . ?
C4 C3 C8 125.5(3) . . ?
C8 C3 Th1 121.7(2) . . ?
C3 C4 Th1 76.26(18) . . ?
C3 C4 C5 108.3(3) . . ?
C3 C4 C9 125.2(4) . . ?
C5 C4 Th1 75.28(19) . . ?
C5 C4 C9 126.0(4) . . ?
C9 C4 Th1 121.1(3) . . ?
C1 C5 Th1 76.37(19) . . ?
C1 C5 C10 126.0(4) . . ?
C4 C5 Th1 75.73(19) . . ?
C4 C5 C1 107.6(3) . . ?
C4 C5 C10 126.3(4) . . ?
C10 C5 Th1 117.0(3) . . ?
C12 C11 Th1 77.85(19) . . ?
C12 C11 C15 108.3(3) . . ?
C12 C11 C16 128.7(4) . . ?
C15 C11 Th1 75.93(19) . . ?
C15 C11 C16 122.7(4) . . ?
C16 C11 Th1 116.6(2) . . ?
C11 C12 Th1 73.23(19) . . ?
C11 C12 C13 107.6(3) . . ?
C11 C12 C17 126.5(4) . . ?
C13 C12 Th1 76.44(19) . . ?
C13 C12 C17 125.0(4) . . ?
C17 C12 Th1 124.7(2) . . ?
C12 C13 Th1 74.83(19) . . ?
C12 C13 C18 124.3(5) . . ?
C14 C13 Th1 75.07(19) . . ?
C14 C13 C12 108.1(3) . . ?
C14 C13 C18 127.2(5) . . ?
C18 C13 Th1 122.1(3) . . ?
C13 C14 Th1 76.3(2) . . ?
C13 C14 C19 123.9(4) . . ?
C15 C14 Th1 73.66(19) . . ?
C15 C14 C13 107.9(3) . . ?
C15 C14 C19 127.8(4) . . ?
C19 C14 Th1 121.6(3) . . ?
C11 C15 Th1 74.75(18) . . ?
C11 C15 C20 124.7(4) . . ?
C14 C15 Th1 77.51(19) . . ?
C14 C15 C11 108.0(3) . . ?
C14 C15 C20 127.0(4) . . ?
C20 C15 Th1 118.3(2) . . ?
N1 C21 C22 124.5(3) . . ?
N1 C21 C26 118.4(3) . . ?
C26 C21 C22 117.1(3) . . ?
C23 C22 C21 120.4(3) . . ?
C24 C23 C22 121.5(3) . . ?
C23 C24 C25 118.8(3) . . ?
C24 C25 C26 121.1(4) . . ?
C25 C26 C21 121.1(3) . . ?
C28 C27 N2 118.1(4) . . ?
C32 C27 N2 122.2(3) . . ?
C32 C27 C28 119.6(4) . . ?
C29 C28 C27 119.9(5) . . ?
C30 C29 C28 119.7(4) . . ?
C29 C30 C31 120.3(4) . . ?
C30 C31 C32 120.3(5) . . ?
C27 C32 C31 120.2(4) . . ?

_shelx_res_file                  
;
TITL s1 in P-1 
    s1.res 
    created by SHELXL-2019/3 at 16:38:48 on 28-Aug-2024 
CELL 0.71073 9.5196 11.1473 15.1216 82.6368 71.7644 78.2949 
ZERR 2 0.0005 0.0006 0.0008 0.002 0.0019 0.0019 
LATT 1 
SFAC C H N Th 
UNIT 66 88 4 2 
  
L.S. 12 0 0 
PLAN  20 
SIZE 0.03 0.09 0.16 
TEMP -100.15 
RTAB D2CG Th1 C1 C2 C3 C4 C5 
RTAB D2CG Th1 C11 C12 C13 C14 C15 
BOND 
fmap 2 53 
acta 
OMIT 0 1 1 
OMIT 1 0 1 
REM <olex2.extras> 
REM <HklSrc "%.\\s1.hkl"> 
REM </olex2.extras> 
  
WGHT    0.000400    3.541100 
FVAR       0.12399 
TH1   4    0.174565    0.782133    0.230352    11.00000    0.02184    0.02153 = 
         0.02165   -0.00002   -0.00603   -0.00432 
N1    3    0.246491    0.574385    0.273962    11.00000    0.03471    0.02326 = 
         0.02547   -0.00313   -0.01195   -0.00405 
N2    3    0.215139    0.555653    0.190717    11.00000    0.04019    0.03120 = 
         0.02861   -0.00143   -0.01324   -0.00765 
C1    1    0.082141    0.964545    0.361061    11.00000    0.04117    0.03009 = 
         0.03592   -0.01482    0.00967   -0.00834 
C2    1    0.113760    0.853115    0.413921    11.00000    0.03083    0.04174 = 
         0.02628   -0.01430   -0.00550    0.00015 
C3    1    0.002958    0.783309    0.421049    11.00000    0.03744    0.03191 = 
         0.01725   -0.00277   -0.00166   -0.00449 
C4    1   -0.095399    0.849350    0.372008    11.00000    0.02342    0.04824 = 
         0.02423   -0.00178    0.00041   -0.00312 
C5    1   -0.046379    0.961193    0.334193    11.00000    0.03824    0.03533 = 
         0.02851    0.00110    0.00366    0.01066 
C6    1    0.154338    1.075244    0.354551    11.00000    0.09146    0.05436 = 
         0.07252   -0.03704    0.03272   -0.03980 
AFIX 137 
H6A   2    0.263733    1.051865    0.331217    11.00000   -1.50000 
H6B   2    0.126743    1.106460    0.416511    11.00000   -1.50000 
H6C   2    0.119442    1.139325    0.311694    11.00000   -1.50000 
AFIX   0 
C7    1    0.229165    0.825869    0.465728    11.00000    0.04473    0.08207 = 
         0.04899   -0.03345   -0.01962    0.00274 
AFIX 137 
H7A   2    0.212769    0.752894    0.508667    11.00000   -1.50000 
H7B   2    0.220244    0.896098    0.501225    11.00000   -1.50000 
H7C   2    0.329794    0.810835    0.421102    11.00000   -1.50000 
AFIX   0 
C8    1   -0.018995    0.666152    0.481169    11.00000    0.07344    0.03690 = 
         0.02704    0.00193   -0.00438   -0.00947 
AFIX 137 
H8A   2   -0.100956    0.633839    0.471381    11.00000   -1.50000 
H8B   2   -0.044052    0.682640    0.546940    11.00000   -1.50000 
H8C   2    0.073722    0.605661    0.464351    11.00000   -1.50000 
AFIX   0 
C9    1   -0.239301    0.813619    0.371651    11.00000    0.02957    0.12069 = 
         0.04231   -0.00794    0.00027   -0.02172 
AFIX 137 
H9A   2   -0.276193    0.863707    0.322692    11.00000   -1.50000 
H9B   2   -0.314511    0.827220    0.432442    11.00000   -1.50000 
H9C   2   -0.220969    0.726649    0.359587    11.00000   -1.50000 
AFIX   0 
C10   1   -0.122671    1.062578    0.280237    11.00000    0.08122    0.05939 = 
         0.04626    0.00674   -0.00495    0.03644 
AFIX 137 
H10A  2   -0.050210    1.083481    0.220854    11.00000   -1.50000 
H10B  2   -0.161507    1.135107    0.316738    11.00000   -1.50000 
H10C  2   -0.205900    1.035064    0.268039    11.00000   -1.50000 
AFIX   0 
C11   1    0.445542    0.865353    0.152856    11.00000    0.02317    0.04481 = 
         0.02973   -0.00420   -0.00116   -0.01292 
C12   1    0.348927    0.951140    0.113203    11.00000    0.03142    0.02785 = 
         0.04459    0.00485    0.00491   -0.00917 
C13   1    0.309996    0.890514    0.050217    11.00000    0.03322    0.06318 = 
         0.02915    0.02490   -0.00766   -0.01742 
C14   1    0.385452    0.768061    0.050053    11.00000    0.04194    0.04977 = 
         0.02169   -0.00420    0.00424   -0.02271 
C15   1    0.469158    0.752571    0.113396    11.00000    0.02302    0.03638 = 
         0.03313    0.00040    0.00209   -0.00081 
C16   1    0.526077    0.885243    0.220094    11.00000    0.03959    0.09288 = 
         0.05202   -0.01379   -0.01057   -0.02775 
AFIX 137 
H16A  2    0.498192    0.971134    0.235932    11.00000   -1.50000 
H16B  2    0.634810    0.865948    0.190943    11.00000   -1.50000 
H16C  2    0.497437    0.831541    0.276994    11.00000   -1.50000 
AFIX   0 
C17   1    0.314695    1.088417    0.121814    11.00000    0.05931    0.03316 = 
         0.08301    0.00937    0.01682   -0.00819 
AFIX 137 
H17A  2    0.205680    1.115818    0.141849    11.00000   -1.50000 
H17B  2    0.358390    1.130164    0.061196    11.00000   -1.50000 
H17C  2    0.357832    1.108226    0.167978    11.00000   -1.50000 
AFIX   0 
C18   1    0.219740    0.953062   -0.013130    11.00000    0.06404    0.14131 = 
         0.07340    0.07375   -0.03749   -0.04706 
AFIX 137 
H18A  2    0.282289    0.999232   -0.064824    11.00000   -1.50000 
H18B  2    0.132942    1.009514    0.021950    11.00000   -1.50000 
H18C  2    0.184928    0.891371   -0.037969    11.00000   -1.50000 
AFIX   0 
H2    2    0.303816    0.523639    0.140643    11.00000   -1.20000 
C19   1    0.386426    0.677968   -0.016293    11.00000    0.09609    0.09771 = 
         0.03615   -0.02771    0.00800   -0.05123 
AFIX 137 
H19A  2    0.451293    0.600421   -0.006206    11.00000   -1.50000 
H19B  2    0.424578    0.711535   -0.080683    11.00000   -1.50000 
H19C  2    0.284041    0.663269   -0.005203    11.00000   -1.50000 
AFIX   0 
C20   1    0.578146    0.639602    0.131034    11.00000    0.03690    0.05139 = 
         0.07080   -0.00010    0.00073    0.00681 
AFIX 137 
H20A  2    0.567774    0.626809    0.197958    11.00000   -1.50000 
H20B  2    0.680996    0.651032    0.096623    11.00000   -1.50000 
H20C  2    0.556241    0.567810    0.109943    11.00000   -1.50000 
AFIX   0 
C21   1    0.327688    0.473600    0.311300    11.00000    0.02585    0.02588 = 
         0.02718   -0.00169   -0.00743   -0.00530 
C22   1    0.366529    0.355990    0.277917    11.00000    0.03471    0.02927 = 
         0.03988   -0.00287   -0.01387   -0.00697 
AFIX  43 
H22   2    0.334373    0.340728    0.227568    11.00000   -1.20000 
AFIX   0 
C23   1    0.451898    0.261490    0.318096    11.00000    0.03869    0.02656 = 
         0.05458   -0.00218   -0.01463   -0.00338 
AFIX  43 
H23   2    0.479236    0.182923    0.293585    11.00000   -1.20000 
AFIX   0 
C24   1    0.497201    0.279093    0.391842    11.00000    0.03324    0.03377 = 
         0.05029    0.00316   -0.01620    0.00157 
AFIX  43 
H24   2    0.555373    0.213720    0.418609    11.00000   -1.20000 
AFIX   0 
C25   1    0.457255    0.392916    0.426687    11.00000    0.04242    0.04343 = 
         0.04386   -0.00276   -0.02231   -0.00372 
AFIX  43 
H25   2    0.486257    0.405629    0.478967    11.00000   -1.20000 
AFIX   0 
C26   1    0.375336    0.489586    0.386884    11.00000    0.04268    0.03086 = 
         0.04288   -0.00603   -0.02102   -0.00158 
AFIX  43 
H26   2    0.351142    0.568030    0.411355    11.00000   -1.20000 
AFIX   0 
C27   1    0.094550    0.492499    0.197269    11.00000    0.04960    0.02330 = 
         0.04444    0.00474   -0.02842   -0.00956 
C28   1    0.091341    0.446333    0.116922    11.00000    0.07321    0.05065 = 
         0.04895   -0.00407   -0.02742   -0.02135 
AFIX  43 
H28   2    0.171464    0.451416    0.060953    11.00000   -1.20000 
AFIX   0 
C29   1   -0.028999    0.392822    0.118549    11.00000    0.10468    0.05084 = 
         0.07799    0.00350   -0.06531   -0.02744 
AFIX  43 
H29   2   -0.030833    0.360007    0.064037    11.00000   -1.20000 
AFIX   0 
C30   1   -0.145028    0.387546    0.199057    11.00000    0.07705    0.04537 = 
         0.10311    0.02509   -0.06368   -0.03190 
AFIX  43 
H30   2   -0.229195    0.353512    0.199817    11.00000   -1.20000 
AFIX   0 
C31   1   -0.140298    0.431160    0.278591    11.00000    0.05456    0.05863 = 
         0.08074    0.01866   -0.02636   -0.02628 
AFIX  43 
H31   2   -0.220050    0.425393    0.334667    11.00000   -1.20000 
AFIX   0 
C32   1   -0.020109    0.483460    0.277581    11.00000    0.05408    0.04395 = 
         0.04668    0.00628   -0.01962   -0.02004 
AFIX  43 
H32   2   -0.017276    0.513241    0.333007    11.00000   -1.20000 
AFIX   0 
C33   1   -0.015805    0.791198    0.146989    11.00000    0.03524    0.04050 = 
         0.04047    0.00370   -0.01764   -0.00802 
AFIX 137 
H33A  2    0.033356    0.757470    0.085915    11.00000   -1.50000 
H33B  2   -0.063210    0.876755    0.138404    11.00000   -1.50000 
H33C  2   -0.092449    0.742934    0.183855    11.00000   -1.50000 
AFIX   0 
HKLF 4 
  
  
  
  
REM  s1 in P-1 
REM wR2 = 0.0517, GooF = S = 1.089, Restrained GooF = 1.089 for all data 
REM R1 = 0.0246 for 7002 Fo > 4sig(Fo) and 0.0309 for all 7714 data 
REM 339 parameters refined using 0 restraints 
  
END 
  
WGHT      0.0021      3.7034 
  
REM Highest difference peak  2.675,  deepest hole -1.047,  1-sigma level  0.111 
Q1    1   0.4791  0.6564  0.3054  11.00000  0.05    2.68 
Q2    1   0.1301  0.8241  0.1946  11.00000  0.05    1.02 
Q3    1   0.3132  0.7595  0.2029  11.00000  0.05    0.74 
Q4    1   0.2039  0.7626  0.3038  11.00000  0.05    0.68 
Q5    1   0.0410  0.8085  0.2543  11.00000  0.05    0.66 
Q6    1  -0.2228  0.5345  0.3838  11.00000  0.05    0.66 
Q7    1   0.2449  0.7983  0.2809  11.00000  0.05    0.62 
Q8    1   0.0921  0.5831  0.2820  11.00000  0.05    0.60 
Q9    1   0.3539  0.6568  0.2386  11.00000  0.05    0.48 
Q10   1   0.5827  0.6640  0.2956  11.00000  0.05    0.48 
Q11   1   0.4764  0.8176  0.1158  11.00000  0.05    0.48 
Q12   1   0.2434  0.6937  0.2594  11.00000  0.05    0.48 
Q13   1   0.5549  0.6968  0.2609  11.00000  0.05    0.47 
Q14   1   0.5807  0.7005  0.1778  11.00000  0.05    0.47 
Q15   1   0.0870  0.7866  0.1843  11.00000  0.05    0.46 
Q16   1   0.4651  0.5057  0.3397  11.00000  0.05    0.46 
Q17   1   0.2344  1.0945  0.0760  11.00000  0.05    0.45 
Q18   1   0.5632  0.6820  0.3214  11.00000  0.05    0.44 
Q19   1  -0.2308  0.7831  0.3089  11.00000  0.05    0.43 
Q20   1   0.3975  0.7344  0.2223  11.00000  0.05    0.43 
;
_shelx_res_checksum              10364
_olex2_submission_special_instructions 'No special instructions were received'
# start Validation Reply Form
_vrf_PLAT971_7a                  
;
PROBLEM: Check Calcd Resid. Dens.  2.23Ang From C26             2.55 eA-3  
RESPONSE: Likely caused by packing faults due to translation in the b*
direction.
;
_exptl_crystal_recrystallization_method 
'Re-crystallisation from solvent: diethyl ether, pentane'
_chemical_properties_physical    Air-sensitive,Moisture-sensitive,Radioactive
####################################################################### 
# 
# This file contains crystal structure data downloaded from the 
# Cambridge Structural Database (CSD) hosted by the Cambridge 
# Crystallographic Data Centre (CCDC).
# 
# Full information about CCDC data access policies and citation 
# guidelines are available at http://www.ccdc.cam.ac.uk/access/V1 
# 
# Audit and citation data items may have been added by the CCDC. 
# Please retain this information to preserve the provenance of 
# this file and to allow appropriate attribution of the data. 
# 
#######################################################################

data_5
_database_code_depnum_ccdc_archive 'CCDC 2501696'
loop_
_audit_author_name
_audit_author_address
'Steven Kelley'
;University of Missouri
United States of America
;
_audit_update_record             
;
2025-11-10 deposited with the CCDC.	2026-03-10 downloaded from the CCDC.
;

_audit_creation_method           SHELXL-2019/3
_shelx_SHELXL_version_number     2019/3
_chemical_name_systematic        ?
_chemical_name_common            ?
_chemical_melting_point          ?
_chemical_formula_moiety         'C38 H51 Al N2 U'
_chemical_formula_sum            'C38 H51 Al N2 U'
_chemical_formula_weight         800.81

loop_
_atom_type_symbol
_atom_type_description
_atom_type_scat_dispersion_real
_atom_type_scat_dispersion_imag
_atom_type_scat_source
C C 0.0033 0.0016 'International Tables Vol C Tables 4.2.6.8 and 6.1.1.4'
H H 0.0000 0.0000 'International Tables Vol C Tables 4.2.6.8 and 6.1.1.4'
N N 0.0061 0.0033 'International Tables Vol C Tables 4.2.6.8 and 6.1.1.4'
Al Al 0.0645 0.0514 'International Tables Vol C Tables 4.2.6.8 and 6.1.1.4'
U U -9.6767 9.6646 'International Tables Vol C Tables 4.2.6.8 and 6.1.1.4'

_space_group_crystal_system      orthorhombic
_space_group_IT_number           60
_space_group_name_H-M_alt        'P b c n'
_space_group_name_Hall           '-P 2n 2ab'

_shelx_space_group_comment       
; 
The symmetry employed for this shelxl refinement is uniquely defined 
by the following loop, which should always be used as a source of 
symmetry information in preference to the above space-group names. 
They are only intended as comments. 
;

loop_
_space_group_symop_operation_xyz
'x, y, z'
'-x+1/2, -y+1/2, z+1/2'
'-x, y, -z+1/2'
'x+1/2, -y+1/2, -z'
'-x, -y, -z'
'x-1/2, y-1/2, -z-1/2'
'x, -y, z-1/2'
'-x-1/2, y-1/2, z'

_cell_length_a                   13.062(3)
_cell_length_b                   13.198(3)
_cell_length_c                   20.188(5)
_cell_angle_alpha                90
_cell_angle_beta                 90
_cell_angle_gamma                90
_cell_volume                     3480.4(15)
_cell_formula_units_Z            4
_cell_measurement_temperature    150.0(2)
_cell_measurement_reflns_used    9988
_cell_measurement_theta_min      2.41
_cell_measurement_theta_max      25.21

_exptl_crystal_description       block
_exptl_crystal_colour            brown
_exptl_crystal_density_meas      ?
_exptl_crystal_density_method    ?
_exptl_crystal_density_diffrn    1.528
_exptl_crystal_F_000             1592
_exptl_transmission_factor_min   ?
_exptl_transmission_factor_max   ?
_exptl_crystal_size_max          0.186
_exptl_crystal_size_mid          0.140
_exptl_crystal_size_min          0.076
_exptl_absorpt_coefficient_mu    4.716
_shelx_estimated_absorpt_T_min   0.474
_shelx_estimated_absorpt_T_max   0.716
_exptl_absorpt_correction_type   multi-scan
_exptl_absorpt_correction_T_min  0.6563
_exptl_absorpt_correction_T_max  0.7458
_exptl_absorpt_process_details   'Bruker AXScale'
_exptl_absorpt_special_details   ?
_diffrn_ambient_temperature      150(2)
_diffrn_radiation_wavelength     0.71073
_diffrn_radiation_type           MoK\a
_diffrn_source                   'Sealed Source Mo with TRIUMPH optics'
_diffrn_measurement_device_type  'Bruker APEX II area detector'
_diffrn_measurement_method       'omega and phi scans'
_diffrn_detector_area_resol_mean ?
_diffrn_reflns_number            68318
_diffrn_reflns_av_unetI/netI     0.0229
_diffrn_reflns_av_R_equivalents  0.0557
_diffrn_reflns_limit_h_min       -17
_diffrn_reflns_limit_h_max       17
_diffrn_reflns_limit_k_min       -17
_diffrn_reflns_limit_k_max       18
_diffrn_reflns_limit_l_min       -27
_diffrn_reflns_limit_l_max       27
_diffrn_reflns_theta_min         2.018
_diffrn_reflns_theta_max         29.066
_diffrn_reflns_theta_full        25.242
_diffrn_measured_fraction_theta_max 0.995
_diffrn_measured_fraction_theta_full 0.999
_diffrn_reflns_Laue_measured_fraction_max 0.995
_diffrn_reflns_Laue_measured_fraction_full 0.999
_diffrn_reflns_point_group_measured_fraction_max 0.995
_diffrn_reflns_point_group_measured_fraction_full 0.999
_reflns_number_total             4630
_reflns_number_gt                3231
_reflns_threshold_expression     'I > 2\s(I)'
_reflns_Friedel_coverage         0.000
_reflns_Friedel_fraction_max     .
_reflns_Friedel_fraction_full    .

_reflns_special_details          
; 
 Reflections were merged by SHELXL according to the crystal 
 class for the calculation of statistics and refinement. 
  
 _reflns_Friedel_fraction is defined as the number of unique 
 Friedel pairs measured divided by the number that would be 
 possible theoretically, ignoring centric projections and 
 systematic absences. 
;

_computing_data_collection       'Bruker Apex3 V.2016.9-0'
_computing_cell_refinement       'Bruker Apex3 V.2016.9-0/SAINT V8.37A'
_computing_data_reduction        'Bruker Apex3 V.2016.9-0/SAINT V8.37A'
_computing_structure_solution    'SHELXT 2014/5 (Sheldrick, 2014)'
_computing_structure_refinement  'SHELXL-2019/2 (Sheldrick, 2019)'
_computing_molecular_graphics    'Olex2 (Dolomanov et al., 2009)'
_computing_publication_material  'Olex2 (Dolomanov et al., 2009)'
_refine_special_details          ?
_refine_ls_structure_factor_coef Fsqd
_refine_ls_matrix_type           full
_refine_ls_weighting_scheme      calc
_refine_ls_weighting_details     
'w=1/[\s^2^(Fo^2^)+(0.0022P)^2^+18.1507P] where P=(Fo^2^+2Fc^2^)/3'
_atom_sites_solution_primary     dual
_atom_sites_solution_secondary   difmap
_atom_sites_solution_hydrogens   mixed
_refine_ls_hydrogen_treatment    mixed
_refine_ls_extinction_method     none
_refine_ls_extinction_coef       .
_refine_ls_number_reflns         4630
_refine_ls_number_parameters     201
_refine_ls_number_restraints     1
_refine_ls_R_factor_all          0.0625
_refine_ls_R_factor_gt           0.0377
_refine_ls_wR_factor_ref         0.0771
_refine_ls_wR_factor_gt          0.0698
_refine_ls_goodness_of_fit_ref   1.233
_refine_ls_restrained_S_all      1.233
_refine_ls_shift/su_max          0.001
_refine_ls_shift/su_mean         0.000

loop_
_atom_site_label
_atom_site_type_symbol
_atom_site_fract_x
_atom_site_fract_y
_atom_site_fract_z
_atom_site_U_iso_or_equiv
_atom_site_adp_type
_atom_site_occupancy
_atom_site_site_symmetry_order
_atom_site_calc_flag
_atom_site_refinement_flags_posn
_atom_site_refinement_flags_adp
_atom_site_refinement_flags_occupancy
_atom_site_disorder_assembly
_atom_site_disorder_group
U1 U 0.500000 0.42934(2) 0.750000 0.02478(7) Uani 1 2 d S T P . .
Al1 Al 0.500000 0.66212(15) 0.750000 0.0380(5) Uani 1 2 d S T P . .
H1 H 0.641(7) 0.570(9) 0.746(4) 0.046 Uiso 0.5 1 d D U P . .
N1 N 0.5914(4) 0.5650(4) 0.7101(2) 0.0436(13) Uani 1 1 d D . . . .
C1 C 0.6485(4) 0.3052(4) 0.8018(2) 0.0273(10) Uani 1 1 d . . . . .
C2 C 0.5574(4) 0.2701(4) 0.8319(2) 0.0278(10) Uani 1 1 d . . . . .
C3 C 0.5214(3) 0.3464(4) 0.8749(2) 0.0249(11) Uani 1 1 d . . . . .
C4 C 0.5923(4) 0.4269(4) 0.8730(2) 0.0275(10) Uani 1 1 d . . . . .
C5 C 0.6704(4) 0.4015(4) 0.8283(2) 0.0277(11) Uani 1 1 d . . . . .
C6 C 0.7177(4) 0.2464(4) 0.7570(3) 0.0448(14) Uani 1 1 d . . . . .
H6A H 0.689428 0.178413 0.750153 0.067 Uiso 1 1 calc R U . . .
H6B H 0.785676 0.241018 0.777181 0.067 Uiso 1 1 calc R U . . .
H6C H 0.723189 0.281244 0.714272 0.067 Uiso 1 1 calc R U . . .
C7 C 0.5184(4) 0.1633(4) 0.8324(3) 0.0381(14) Uani 1 1 d . . . . .
H7A H 0.443444 0.163700 0.830846 0.057 Uiso 1 1 calc R U . . .
H7B H 0.541194 0.129337 0.873024 0.057 Uiso 1 1 calc R U . . .
H7C H 0.545199 0.126940 0.793811 0.057 Uiso 1 1 calc R U . . .
C8 C 0.4348(4) 0.3368(5) 0.9221(3) 0.0377(13) Uani 1 1 d . . . . .
H8A H 0.404345 0.403608 0.929698 0.057 Uiso 1 1 calc R U . . .
H8B H 0.459863 0.309233 0.964151 0.057 Uiso 1 1 calc R U . . .
H8C H 0.383102 0.291103 0.903516 0.057 Uiso 1 1 calc R U . . .
C9 C 0.5944(5) 0.5147(4) 0.9204(3) 0.0403(14) Uani 1 1 d . . . . .
H9A H 0.632905 0.570870 0.900661 0.060 Uiso 1 1 calc R U . . .
H9B H 0.627541 0.493812 0.961767 0.060 Uiso 1 1 calc R U . . .
H9C H 0.524243 0.536777 0.929710 0.060 Uiso 1 1 calc R U . . .
C10 C 0.7698(4) 0.4576(5) 0.8214(3) 0.0437(15) Uani 1 1 d . . . . .
H10A H 0.808362 0.429990 0.783864 0.065 Uiso 1 1 calc R U . . .
H10B H 0.809986 0.449863 0.862056 0.065 Uiso 1 1 calc R U . . .
H10C H 0.755891 0.529620 0.813681 0.065 Uiso 1 1 calc R U . . .
C11 C 0.6282(4) 0.6104(4) 0.6504(2) 0.0288(11) Uani 1 1 d . . . . .
C12 C 0.7137(4) 0.5726(4) 0.6164(2) 0.0312(11) Uani 1 1 d . . . . .
C13 C 0.7434(4) 0.6217(5) 0.5588(3) 0.0373(13) Uani 1 1 d . . . . .
H13 H 0.800499 0.595791 0.535058 0.045 Uiso 1 1 calc R U . . .
C14 C 0.6946(4) 0.7055(5) 0.5343(3) 0.0361(13) Uani 1 1 d . . . . .
C15 C 0.6111(4) 0.7414(4) 0.5688(3) 0.0337(12) Uani 1 1 d . . . . .
H15 H 0.576442 0.799589 0.552498 0.040 Uiso 1 1 calc R U . . .
C16 C 0.5757(4) 0.6958(4) 0.6261(2) 0.0284(11) Uani 1 1 d . . . . .
C17 C 0.7731(5) 0.4845(5) 0.6412(3) 0.0457(15) Uani 1 1 d . . . . .
H17A H 0.815786 0.457545 0.605343 0.069 Uiso 1 1 calc R U . . .
H17B H 0.725861 0.431739 0.656468 0.069 Uiso 1 1 calc R U . . .
H17C H 0.816820 0.505988 0.678009 0.069 Uiso 1 1 calc R U . . .
C18 C 0.7304(5) 0.7585(5) 0.4720(3) 0.0518(18) Uani 1 1 d . . . . .
H18A H 0.681874 0.745152 0.436051 0.078 Uiso 1 1 calc R U . . .
H18B H 0.798218 0.733130 0.459616 0.078 Uiso 1 1 calc R U . . .
H18C H 0.734210 0.831675 0.480071 0.078 Uiso 1 1 calc R U . . .
C19 C 0.4853(4) 0.7349(4) 0.6656(3) 0.0349(12) Uani 1 1 d . . . . .
H19A H 0.419684 0.718127 0.643636 0.042 Uiso 1 1 calc R U . . .
H19B H 0.489517 0.809141 0.672084 0.042 Uiso 1 1 calc R U . . .

loop_
_atom_site_aniso_label
_atom_site_aniso_U_11
_atom_site_aniso_U_22
_atom_site_aniso_U_33
_atom_site_aniso_U_23
_atom_site_aniso_U_13
_atom_site_aniso_U_12
U1 0.03265(12) 0.02040(10) 0.02128(10) 0.000 -0.00597(14) 0.000
Al1 0.0472(13) 0.0189(9) 0.0480(13) 0.000 0.0188(15) 0.000
N1 0.063(3) 0.031(2) 0.036(3) 0.011(2) 0.023(2) 0.017(3)
C1 0.023(2) 0.031(3) 0.027(2) 0.003(2) -0.002(2) 0.005(2)
C2 0.026(3) 0.028(3) 0.030(2) 0.005(2) -0.002(2) 0.000(2)
C3 0.023(3) 0.030(2) 0.022(2) 0.0063(18) -0.0031(17) 0.0001(18)
C4 0.027(2) 0.031(2) 0.025(2) -0.001(2) -0.0086(19) 0.005(2)
C5 0.021(2) 0.035(3) 0.027(2) 0.009(2) -0.0068(19) 0.000(2)
C6 0.033(3) 0.045(3) 0.057(4) 0.002(3) 0.007(3) 0.015(2)
C7 0.043(4) 0.029(2) 0.042(3) 0.007(2) -0.005(3) -0.006(2)
C8 0.027(3) 0.056(4) 0.030(3) 0.006(3) 0.005(2) 0.000(3)
C9 0.047(3) 0.041(3) 0.033(3) -0.007(2) -0.017(3) 0.005(3)
C10 0.026(3) 0.052(4) 0.053(4) 0.016(3) -0.013(3) -0.010(3)
C11 0.034(3) 0.029(2) 0.023(2) -0.002(2) 0.000(2) -0.004(2)
C12 0.030(2) 0.034(3) 0.030(2) -0.008(2) -0.001(2) -0.001(2)
C13 0.029(3) 0.051(3) 0.032(3) -0.012(3) 0.005(2) -0.017(3)
C14 0.039(3) 0.045(3) 0.024(2) -0.004(2) -0.002(2) -0.021(3)
C15 0.042(3) 0.033(3) 0.026(3) 0.005(2) -0.007(2) -0.014(2)
C16 0.029(3) 0.029(3) 0.027(2) 0.000(2) -0.002(2) -0.010(2)
C17 0.044(4) 0.046(4) 0.047(4) -0.013(3) 0.003(3) 0.011(3)
C18 0.060(4) 0.068(4) 0.028(3) 0.003(3) 0.003(3) -0.031(4)
C19 0.031(3) 0.031(2) 0.043(3) 0.001(2) 0.004(2) 0.003(2)

_geom_special_details            
; 
 All esds (except the esd in the dihedral angle between two l.s. planes) 
 are estimated using the full covariance matrix.  The cell esds are taken 
 into account individually in the estimation of esds in distances, angles 
 and torsion angles; correlations between esds in cell parameters are only 
 used when they are defined by crystal symmetry.  An approximate (isotropic) 
 treatment of cell esds is used for estimating esds involving l.s. planes. 
;

loop_
_geom_bond_atom_site_label_1
_geom_bond_atom_site_label_2
_geom_bond_distance
_geom_bond_site_symmetry_2
_geom_bond_publ_flag
U1 N1 2.298(5) . ?
U1 N1 2.298(5) 3_656 ?
U1 C1 2.746(5) . ?
U1 C1 2.746(5) 3_656 ?
U1 C5 2.756(5) 3_656 ?
U1 C5 2.756(5) . ?
U1 C4 2.760(5) 3_656 ?
U1 C4 2.760(5) . ?
U1 C3 2.764(4) 3_656 ?
U1 C3 2.764(4) . ?
U1 C2 2.776(5) 3_656 ?
U1 C2 2.776(5) . ?
U1 H1 2.62(10) . ?
U1 H1 2.62(10) 3_656 ?
Al1 N1 1.928(5) . ?
Al1 N1 1.928(5) 3_656 ?
Al1 C19 1.966(5) . ?
Al1 C19 1.966(5) 3_656 ?
N1 C11 1.431(6) . ?
N1 H1 0.98(2) . ?
C1 C5 1.408(7) . ?
C1 C2 1.415(7) . ?
C1 C6 1.496(7) . ?
C2 C3 1.410(7) . ?
C2 C7 1.499(7) . ?
C3 C4 1.409(7) . ?
C3 C8 1.484(7) . ?
C4 C5 1.402(7) . ?
C4 C9 1.504(7) . ?
C5 C10 1.501(7) . ?
C6 H6A 0.9800 . ?
C6 H6B 0.9800 . ?
C6 H6C 0.9800 . ?
C7 H7A 0.9800 . ?
C7 H7B 0.9800 . ?
C7 H7C 0.9800 . ?
C8 H8A 0.9800 . ?
C8 H8B 0.9800 . ?
C8 H8C 0.9800 . ?
C9 H9A 0.9800 . ?
C9 H9B 0.9800 . ?
C9 H9C 0.9800 . ?
C10 H10A 0.9800 . ?
C10 H10B 0.9800 . ?
C10 H10C 0.9800 . ?
C11 C12 1.402(7) . ?
C11 C16 1.407(7) . ?
C12 C13 1.387(7) . ?
C12 C17 1.485(8) . ?
C13 C14 1.369(8) . ?
C13 H13 0.9500 . ?
C14 C15 1.377(8) . ?
C14 C18 1.513(7) . ?
C15 C16 1.385(7) . ?
C15 H15 0.9500 . ?
C16 C19 1.515(7) . ?
C17 H17A 0.9800 . ?
C17 H17B 0.9800 . ?
C17 H17C 0.9800 . ?
C18 H18A 0.9800 . ?
C18 H18B 0.9800 . ?
C18 H18C 0.9800 . ?
C19 H19A 0.9900 . ?
C19 H19B 0.9900 . ?

loop_
_geom_angle_atom_site_label_1
_geom_angle_atom_site_label_2
_geom_angle_atom_site_label_3
_geom_angle
_geom_angle_site_symmetry_1
_geom_angle_site_symmetry_3
_geom_angle_publ_flag
N1 U1 N1 77.6(2) . 3_656 ?
N1 U1 C1 103.35(17) . . ?
N1 U1 C1 134.31(17) 3_656 . ?
N1 U1 C1 134.31(17) . 3_656 ?
N1 U1 C1 103.35(17) 3_656 3_656 ?
C1 U1 C1 106.8(2) . 3_656 ?
N1 U1 C5 108.84(17) . 3_656 ?
N1 U1 C5 83.39(17) 3_656 3_656 ?
C1 U1 C5 135.23(16) . 3_656 ?
C1 U1 C5 29.65(15) 3_656 3_656 ?
N1 U1 C5 83.40(17) . . ?
N1 U1 C5 108.84(18) 3_656 . ?
C1 U1 C5 29.65(15) . . ?
C1 U1 C5 135.23(16) 3_656 . ?
C5 U1 C5 164.7(2) 3_656 . ?
N1 U1 C4 85.48(17) . 3_656 ?
N1 U1 C4 95.58(17) 3_656 3_656 ?
C1 U1 C4 130.10(15) . 3_656 ?
C1 U1 C4 48.83(15) 3_656 3_656 ?
C5 U1 C4 29.46(14) 3_656 3_656 ?
C5 U1 C4 150.18(15) . 3_656 ?
N1 U1 C4 95.58(17) . . ?
N1 U1 C4 85.48(17) 3_656 . ?
C1 U1 C4 48.83(15) . . ?
C1 U1 C4 130.10(15) 3_656 . ?
C5 U1 C4 150.18(15) 3_656 . ?
C5 U1 C4 29.46(14) . . ?
C4 U1 C4 178.6(2) 3_656 . ?
N1 U1 C3 92.38(16) . 3_656 ?
N1 U1 C3 125.14(16) 3_656 3_656 ?
C1 U1 C3 100.55(14) . 3_656 ?
C1 U1 C3 49.05(14) 3_656 3_656 ?
C5 U1 C3 48.81(14) 3_656 3_656 ?
C5 U1 C3 123.56(14) . 3_656 ?
C4 U1 C3 29.55(14) 3_656 3_656 ?
C4 U1 C3 149.37(14) . 3_656 ?
N1 U1 C3 125.14(16) . . ?
N1 U1 C3 92.38(16) 3_656 . ?
C1 U1 C3 49.05(14) . . ?
C1 U1 C3 100.55(14) 3_656 . ?
C5 U1 C3 123.56(14) 3_656 . ?
C5 U1 C3 48.81(14) . . ?
C4 U1 C3 149.37(14) 3_656 . ?
C4 U1 C3 29.55(14) . . ?
C3 U1 C3 133.3(2) 3_656 . ?
N1 U1 C2 121.42(16) . 3_656 ?
N1 U1 C2 131.14(17) 3_656 3_656 ?
C1 U1 C2 88.06(15) . 3_656 ?
C1 U1 C2 29.68(14) 3_656 3_656 ?
C5 U1 C2 48.65(15) 3_656 3_656 ?
C5 U1 C2 117.31(15) . 3_656 ?
C4 U1 C2 48.52(15) 3_656 3_656 ?
C4 U1 C2 130.13(15) . 3_656 ?
C3 U1 C2 29.50(14) 3_656 3_656 ?
C3 U1 C2 105.73(15) . 3_656 ?
N1 U1 C2 131.14(17) . . ?
N1 U1 C2 121.42(16) 3_656 . ?
C1 U1 C2 29.68(14) . . ?
C1 U1 C2 88.06(15) 3_656 . ?
C5 U1 C2 117.31(15) 3_656 . ?
C5 U1 C2 48.65(15) . . ?
C4 U1 C2 130.12(15) 3_656 . ?
C4 U1 C2 48.52(15) . . ?
C3 U1 C2 105.73(15) 3_656 . ?
C3 U1 C2 29.50(14) . . ?
C2 U1 C2 81.6(2) 3_656 . ?
N1 U1 H1 21.7(13) . . ?
N1 U1 H1 80(3) 3_656 . ?
C1 U1 H1 86.4(19) . . ?
C1 U1 H1 155.4(15) 3_656 . ?
C5 U1 H1 130.3(14) 3_656 . ?
C5 U1 H1 62.8(15) . . ?
C4 U1 H1 106.8(14) 3_656 . ?
C4 U1 H1 74.2(14) . . ?
C3 U1 H1 109(2) 3_656 . ?
C3 U1 H1 103.7(14) . . ?
C2 U1 H1 135(2) 3_656 . ?
C2 U1 H1 111.4(16) . . ?
N1 U1 H1 80(3) . 3_656 ?
N1 U1 H1 21.7(13) 3_656 3_656 ?
C1 U1 H1 155.4(15) . 3_656 ?
C1 U1 H1 86.4(19) 3_656 3_656 ?
C5 U1 H1 62.8(15) 3_656 3_656 ?
C5 U1 H1 130.3(14) . 3_656 ?
C4 U1 H1 74.2(14) 3_656 3_656 ?
C4 U1 H1 106.8(14) . 3_656 ?
C3 U1 H1 103.7(14) 3_656 3_656 ?
C3 U1 H1 109(2) . 3_656 ?
C2 U1 H1 111.4(16) 3_656 3_656 ?
C2 U1 H1 135(2) . 3_656 ?
H1 U1 H1 90(5) . 3_656 ?
N1 Al1 N1 96.7(3) . 3_656 ?
N1 Al1 C19 91.3(2) . . ?
N1 Al1 C19 128.8(2) 3_656 . ?
N1 Al1 C19 128.8(2) . 3_656 ?
N1 Al1 C19 91.3(2) 3_656 3_656 ?
C19 Al1 C19 121.5(3) . 3_656 ?
N1 Al1 U1 48.33(16) . . ?
N1 Al1 U1 48.33(15) 3_656 . ?
C19 Al1 U1 119.25(16) . . ?
C19 Al1 U1 119.25(16) 3_656 . ?
C11 N1 Al1 106.3(3) . . ?
C11 N1 U1 142.8(4) . . ?
Al1 N1 U1 92.8(2) . . ?
C11 N1 H1 112(7) . . ?
Al1 N1 H1 93(7) . . ?
U1 N1 H1 98(7) . . ?
C5 C1 C2 107.7(4) . . ?
C5 C1 C6 125.1(5) . . ?
C2 C1 C6 126.7(5) . . ?
C5 C1 U1 75.6(3) . . ?
C2 C1 U1 76.3(3) . . ?
C6 C1 U1 120.4(4) . . ?
C3 C2 C1 108.1(4) . . ?
C3 C2 C7 123.6(5) . . ?
C1 C2 C7 126.6(5) . . ?
C3 C2 U1 74.8(3) . . ?
C1 C2 U1 74.0(3) . . ?
C7 C2 U1 128.7(3) . . ?
C4 C3 C2 107.6(4) . . ?
C4 C3 C8 125.7(5) . . ?
C2 C3 C8 126.0(5) . . ?
C4 C3 U1 75.1(3) . . ?
C2 C3 U1 75.7(3) . . ?
C8 C3 U1 122.8(3) . . ?
C5 C4 C3 108.4(4) . . ?
C5 C4 C9 125.4(5) . . ?
C3 C4 C9 125.1(5) . . ?
C5 C4 U1 75.1(3) . . ?
C3 C4 U1 75.4(3) . . ?
C9 C4 U1 124.9(3) . . ?
C4 C5 C1 108.2(4) . . ?
C4 C5 C10 124.9(5) . . ?
C1 C5 C10 125.8(5) . . ?
C4 C5 U1 75.4(3) . . ?
C1 C5 U1 74.8(3) . . ?
C10 C5 U1 125.4(3) . . ?
C1 C6 H6A 109.5 . . ?
C1 C6 H6B 109.5 . . ?
H6A C6 H6B 109.5 . . ?
C1 C6 H6C 109.5 . . ?
H6A C6 H6C 109.5 . . ?
H6B C6 H6C 109.5 . . ?
C2 C7 H7A 109.5 . . ?
C2 C7 H7B 109.5 . . ?
H7A C7 H7B 109.5 . . ?
C2 C7 H7C 109.5 . . ?
H7A C7 H7C 109.5 . . ?
H7B C7 H7C 109.5 . . ?
C3 C8 H8A 109.5 . . ?
C3 C8 H8B 109.5 . . ?
H8A C8 H8B 109.5 . . ?
C3 C8 H8C 109.5 . . ?
H8A C8 H8C 109.5 . . ?
H8B C8 H8C 109.5 . . ?
C4 C9 H9A 109.5 . . ?
C4 C9 H9B 109.5 . . ?
H9A C9 H9B 109.5 . . ?
C4 C9 H9C 109.5 . . ?
H9A C9 H9C 109.5 . . ?
H9B C9 H9C 109.5 . . ?
C5 C10 H10A 109.5 . . ?
C5 C10 H10B 109.5 . . ?
H10A C10 H10B 109.5 . . ?
C5 C10 H10C 109.5 . . ?
H10A C10 H10C 109.5 . . ?
H10B C10 H10C 109.5 . . ?
C12 C11 C16 120.3(5) . . ?
C12 C11 N1 122.0(5) . . ?
C16 C11 N1 117.7(5) . . ?
C13 C12 C11 117.8(5) . . ?
C13 C12 C17 120.1(5) . . ?
C11 C12 C17 122.1(5) . . ?
C14 C13 C12 123.3(5) . . ?
C14 C13 H13 118.3 . . ?
C12 C13 H13 118.3 . . ?
C13 C14 C15 117.7(5) . . ?
C13 C14 C18 122.0(6) . . ?
C15 C14 C18 120.3(6) . . ?
C14 C15 C16 122.5(5) . . ?
C14 C15 H15 118.8 . . ?
C16 C15 H15 118.8 . . ?
C15 C16 C11 118.4(5) . . ?
C15 C16 C19 123.5(5) . . ?
C11 C16 C19 118.0(4) . . ?
C12 C17 H17A 109.5 . . ?
C12 C17 H17B 109.5 . . ?
H17A C17 H17B 109.5 . . ?
C12 C17 H17C 109.5 . . ?
H17A C17 H17C 109.5 . . ?
H17B C17 H17C 109.5 . . ?
C14 C18 H18A 109.5 . . ?
C14 C18 H18B 109.5 . . ?
H18A C18 H18B 109.5 . . ?
C14 C18 H18C 109.5 . . ?
H18A C18 H18C 109.5 . . ?
H18B C18 H18C 109.5 . . ?
C16 C19 Al1 102.3(3) . . ?
C16 C19 H19A 111.3 . . ?
Al1 C19 H19A 111.3 . . ?
C16 C19 H19B 111.3 . . ?
Al1 C19 H19B 111.3 . . ?
H19A C19 H19B 109.2 . . ?

_refine_diff_density_max         1.433
_refine_diff_density_min         -2.286
_refine_diff_density_rms         0.120

_shelx_res_file                  
; 
TITL s1_a.res in Pbcn 
    s1.res 
    created by SHELXL-2019/3 at 16:39:29 on 11-Dec-2024 
REM Old TITL s1 in Pbcn #60 
REM SHELXT solution in Pbcn 
REM R1 0.147, Rweak 0.002, Alpha 0.034, Orientation as input 
REM Formula found by SHELXT: C36 N6 U P 
CELL 0.71073 13.0624 13.1978 20.1883 90 90 90 
ZERR 4 0.0034 0.0034 0.0051 0 0 0 
LATT 1 
SYMM 0.5-X,0.5-Y,0.5+Z 
SYMM -X,+Y,0.5-Z 
SYMM 0.5+X,0.5-Y,-Z 
SFAC C H N Al U 
UNIT 152 204 8 4 4 
EQIV $1 1-X,+Y,1.5-Z 
DFIX 0.98 N1 H1 
  
L.S. 50 
PLAN  20 
SIZE 0.076 0.14 0.186 
TEMP -123.15 
FREE U1 H1_$1 
FREE U1 H1 
BOND $H 
LIST 4 
fmap 2 
acta 
OMIT 1 3 6 
OMIT 0 4 0 
OMIT 1 3 8 
REM <olex2.extras> 
REM <HklSrc "%.\\s1.hkl"> 
REM </olex2.extras> 
  
WGHT    0.002200   18.150700 
FVAR       0.17617 
U1    5    0.500000    0.429337    0.750000    10.50000    0.03265    0.02040 = 
         0.02128    0.00000   -0.00597    0.00000 
AL1   4    0.500000    0.662123    0.750000    10.50000    0.04716    0.01891 = 
         0.04796    0.00000    0.01877    0.00000 
H1    2    0.641317    0.569942    0.745991    10.50000   -1.20000 
N1    3    0.591447    0.564985    0.710127    11.00000    0.06343    0.03117 = 
         0.03615    0.01078    0.02267    0.01672 
C1    1    0.648530    0.305242    0.801819    11.00000    0.02315    0.03134 = 
         0.02749    0.00333   -0.00203    0.00505 
C2    1    0.557352    0.270142    0.831881    11.00000    0.02577    0.02791 = 
         0.02965    0.00515   -0.00245    0.00044 
C3    1    0.521443    0.346418    0.874945    11.00000    0.02261    0.02976 = 
         0.02227    0.00626   -0.00311    0.00010 
C4    1    0.592284    0.426861    0.872974    11.00000    0.02657    0.03064 = 
         0.02526   -0.00089   -0.00864    0.00455 
C5    1    0.670446    0.401482    0.828342    11.00000    0.02119    0.03487 = 
         0.02696    0.00892   -0.00682   -0.00007 
C6    1    0.717666    0.246407    0.756992    11.00000    0.03258    0.04540 = 
         0.05652    0.00194    0.00681    0.01512 
AFIX 137 
H6A   2    0.689428    0.178413    0.750153    11.00000   -1.50000 
H6B   2    0.785676    0.241018    0.777181    11.00000   -1.50000 
H6C   2    0.723189    0.281244    0.714272    11.00000   -1.50000 
AFIX   0 
C7    1    0.518427    0.163276    0.832439    11.00000    0.04339    0.02881 = 
         0.04208    0.00749   -0.00535   -0.00554 
AFIX 137 
H7A   2    0.443444    0.163700    0.830846    11.00000   -1.50000 
H7B   2    0.541194    0.129337    0.873024    11.00000   -1.50000 
H7C   2    0.545199    0.126940    0.793811    11.00000   -1.50000 
AFIX   0 
C8    1    0.434838    0.336772    0.922078    11.00000    0.02730    0.05579 = 
         0.03003    0.00612    0.00458   -0.00002 
AFIX 137 
H8A   2    0.404345    0.403608    0.929698    11.00000   -1.50000 
H8B   2    0.459863    0.309233    0.964151    11.00000   -1.50000 
H8C   2    0.383102    0.291103    0.903516    11.00000   -1.50000 
AFIX   0 
C9    1    0.594431    0.514737    0.920411    11.00000    0.04700    0.04094 = 
         0.03289   -0.00675   -0.01670    0.00461 
AFIX 137 
H9A   2    0.632905    0.570870    0.900661    11.00000   -1.50000 
H9B   2    0.627541    0.493812    0.961767    11.00000   -1.50000 
H9C   2    0.524243    0.536777    0.929710    11.00000   -1.50000 
AFIX   0 
C10   1    0.769790    0.457608    0.821382    11.00000    0.02598    0.05239 = 
         0.05261    0.01608   -0.01320   -0.00986 
AFIX 137 
H10A  2    0.808362    0.429990    0.783864    11.00000   -1.50000 
H10B  2    0.809986    0.449863    0.862056    11.00000   -1.50000 
H10C  2    0.755891    0.529620    0.813681    11.00000   -1.50000 
AFIX   0 
C11   1    0.628233    0.610436    0.650363    11.00000    0.03408    0.02934 = 
         0.02299   -0.00173   -0.00007   -0.00414 
C12   1    0.713668    0.572577    0.616416    11.00000    0.02998    0.03360 = 
         0.03009   -0.00826   -0.00069   -0.00128 
C13   1    0.743394    0.621684    0.558779    11.00000    0.02916    0.05086 = 
         0.03174   -0.01186    0.00462   -0.01659 
AFIX  43 
H13   2    0.800499    0.595791    0.535058    11.00000   -1.20000 
AFIX   0 
C14   1    0.694645    0.705536    0.534347    11.00000    0.03949    0.04455 = 
         0.02430   -0.00407   -0.00245   -0.02140 
C15   1    0.611096    0.741392    0.568751    11.00000    0.04198    0.03267 = 
         0.02631    0.00532   -0.00749   -0.01364 
AFIX  43 
H15   2    0.576442    0.799589    0.552498    11.00000   -1.20000 
AFIX   0 
C16   1    0.575708    0.695807    0.626139    11.00000    0.02933    0.02872 = 
         0.02718    0.00037   -0.00235   -0.00953 
C17   1    0.773082    0.484477    0.641161    11.00000    0.04444    0.04564 = 
         0.04702   -0.01277    0.00310    0.01104 
AFIX 137 
H17A  2    0.815786    0.457545    0.605343    11.00000   -1.50000 
H17B  2    0.725861    0.431739    0.656468    11.00000   -1.50000 
H17C  2    0.816820    0.505988    0.678009    11.00000   -1.50000 
AFIX   0 
C18   1    0.730386    0.758543    0.472031    11.00000    0.05953    0.06775 = 
         0.02816    0.00280    0.00280   -0.03093 
AFIX 137 
H18A  2    0.681874    0.745152    0.436051    11.00000   -1.50000 
H18B  2    0.798218    0.733130    0.459616    11.00000   -1.50000 
H18C  2    0.734210    0.831675    0.480071    11.00000   -1.50000 
AFIX   0 
C19   1    0.485301    0.734906    0.665589    11.00000    0.03096    0.03075 = 
         0.04288    0.00063    0.00351    0.00316 
AFIX  23 
H19A  2    0.419684    0.718127    0.643636    11.00000   -1.20000 
H19B  2    0.489517    0.809141    0.672084    11.00000   -1.20000 
AFIX   0 
HKLF 4 
  
  
  
  
REM  s1_a.res in Pbcn 
REM wR2 = 0.0771, GooF = S = 1.233, Restrained GooF = 1.233 for all data 
REM R1 = 0.0377 for 3231 Fo > 4sig(Fo) and 0.0625 for all 4630 data 
REM 201 parameters refined using 1 restraints 
  
END 
  
WGHT      0.0028     18.1179 
  
REM Highest difference peak  1.433,  deepest hole -2.286,  1-sigma level  0.120 
Q1    1   0.5000  0.1249  0.7500  10.50000  0.05    1.43 
Q2    1   0.5490  0.3758  0.7460  11.00000  0.05    0.74 
Q3    1   0.4805  0.4175  0.7894  11.00000  0.05    0.72 
Q4    1   0.5473  0.4721  0.7502  11.00000  0.05    0.71 
Q5    1   0.5000  0.3465  0.7500  10.50000  0.05    0.70 
Q6    1   0.5000  0.5127  0.7500  10.50000  0.05    0.65 
Q7    1   0.5516  0.7168  0.7733  11.00000  0.05    0.62 
Q8    1   0.5022  0.4900  0.7932  11.00000  0.05    0.56 
Q9    1   0.4058  0.4251  0.7507  11.00000  0.05    0.49 
Q10   1   0.4952  0.7566  0.7203  11.00000  0.05    0.47 
Q11   1   0.4614  0.7075  0.7728  11.00000  0.05    0.45 
Q12   1   0.4336  0.6396  0.7726  11.00000  0.05    0.45 
Q13   1   0.6762  0.2826  0.7816  11.00000  0.05    0.42 
Q14   1   0.5397  0.2983  0.8679  11.00000  0.05    0.42 
Q15   1   0.4935  0.3453  0.9101  11.00000  0.05    0.42 
Q16   1   0.6988  0.6541  0.5335  11.00000  0.05    0.42 
Q17   1   0.8565  0.3562  0.7492  11.00000  0.05    0.42 
Q18   1   0.5781  0.5140  0.7096  11.00000  0.05    0.42 
Q19   1   0.5463  0.7355  0.6570  11.00000  0.05    0.42 
Q20   1   0.5664  0.3782  0.8796  11.00000  0.05    0.37 
;
_shelx_res_checksum              74389
_chemical_properties_physical    Air-sensitive,Moisture-sensitive,Radioactive
####################################################################### 
# 
# This file contains crystal structure data downloaded from the 
# Cambridge Structural Database (CSD) hosted by the Cambridge 
# Crystallographic Data Centre (CCDC).
# 
# Full information about CCDC data access policies and citation 
# guidelines are available at http://www.ccdc.cam.ac.uk/access/V1 
# 
# Audit and citation data items may have been added by the CCDC. 
# Please retain this information to preserve the provenance of 
# this file and to allow appropriate attribution of the data. 
# 
#######################################################################

data_7c
_database_code_depnum_ccdc_archive 'CCDC 2501700'
loop_
_audit_author_name
_audit_author_address
'Steven Kelley'
;University of Missouri
United States of America
;
_audit_update_record             
;
2025-11-10 deposited with the CCDC.	2026-03-10 downloaded from the CCDC.
;
_audit_creation_date             2025-10-02
_audit_creation_method           
;
Olex2 1.5
(compiled 2025.07.13 svn.rb7424aed for OlexSys, GUI svn.r7311)
;
_shelx_SHELXL_version_number     2017/1
_chemical_name_common            ?
_chemical_name_systematic        ?
_chemical_formula_moiety         'C42 H55 Al N2 Th'
_chemical_formula_sum            'C42 H55 Al N2 Th'
_chemical_formula_weight         846.90
_chemical_melting_point          ?
loop_
_atom_type_symbol
_atom_type_description
_atom_type_scat_dispersion_real
_atom_type_scat_dispersion_imag
_atom_type_scat_source
C C 0.0033 0.0016 'International Tables Vol C Tables 4.2.6.8 and 6.1.1.4'
H H 0.0000 0.0000 'International Tables Vol C Tables 4.2.6.8 and 6.1.1.4'
N N 0.0061 0.0033 'International Tables Vol C Tables 4.2.6.8 and 6.1.1.4'
Al Al 0.0645 0.0514 'International Tables Vol C Tables 4.2.6.8 and 6.1.1.4'
Th Th -7.2400 8.8979 'International Tables Vol C Tables 4.2.6.8 and 6.1.1.4'

_shelx_space_group_comment       
;
The symmetry employed for this shelxl refinement is uniquely defined
by the following loop, which should always be used as a source of
symmetry information in preference to the above space-group names.
They are only intended as comments.
;
_space_group_crystal_system      monoclinic
_space_group_IT_number           14
_space_group_name_H-M_alt        'P 1 21/n 1'
_space_group_name_Hall           '-P 2yn'
loop_
_space_group_symop_operation_xyz
'x, y, z'
'-x+1/2, y+1/2, -z+1/2'
'-x, -y, -z'
'x-1/2, -y-1/2, z-1/2'

_cell_length_a                   10.5071(10)
_cell_length_b                   19.1915(19)
_cell_length_c                   18.1526(18)
_cell_angle_alpha                90
_cell_angle_beta                 92.7056(18)
_cell_angle_gamma                90
_cell_volume                     3656.3(6)
_cell_formula_units_Z            4
_cell_measurement_reflns_used    9725
_cell_measurement_temperature    150.0
_cell_measurement_theta_max      29.18
_cell_measurement_theta_min      2.20
_shelx_estimated_absorpt_T_max   0.733
_shelx_estimated_absorpt_T_min   0.289
_exptl_absorpt_coefficient_mu    4.134
_exptl_absorpt_correction_T_max  0.7462
_exptl_absorpt_correction_T_min  0.4128
_exptl_absorpt_correction_type   multi-scan
_exptl_absorpt_process_details   'Bruker AXScale'
_exptl_absorpt_special_details   ?
_exptl_crystal_colour            yellow
_exptl_crystal_colour_primary    yellow
_exptl_crystal_density_diffrn    1.538
_exptl_crystal_density_meas      ?
_exptl_crystal_density_method    ?
_exptl_crystal_description       block
_exptl_crystal_F_000             1696
_exptl_crystal_size_max          0.40
_exptl_crystal_size_mid          0.18
_exptl_crystal_size_min          0.08
_exptl_transmission_factor_max   ?
_exptl_transmission_factor_min   ?
_diffrn_reflns_av_R_equivalents  0.0555
_diffrn_reflns_av_unetI/netI     0.0270
_diffrn_reflns_Laue_measured_fraction_full 1.000
_diffrn_reflns_Laue_measured_fraction_max 0.996
_diffrn_reflns_limit_h_max       15
_diffrn_reflns_limit_h_min       -15
_diffrn_reflns_limit_k_max       27
_diffrn_reflns_limit_k_min       -27
_diffrn_reflns_limit_l_max       26
_diffrn_reflns_limit_l_min       -26
_diffrn_reflns_number            138978
_diffrn_reflns_point_group_measured_fraction_full 1.000
_diffrn_reflns_point_group_measured_fraction_max 0.996
_diffrn_reflns_theta_full        25.242
_diffrn_reflns_theta_max         31.195
_diffrn_reflns_theta_min         1.545
_diffrn_ambient_temperature      150.0
_diffrn_detector_area_resol_mean ?
_diffrn_measured_fraction_theta_full 1.000
_diffrn_measured_fraction_theta_max 0.996
_diffrn_measurement_device_type  'Bruker APEX II area detector'
_diffrn_measurement_method       'omega and phi scans'
_diffrn_radiation_monochromator  graphite
_diffrn_radiation_type           MoK\a
_diffrn_radiation_wavelength     0.71073
_diffrn_source                   'Sealed Source Mo with TRIUMPH optics'
_diffrn_standards_number         0
_reflns_Friedel_coverage         0.000
_reflns_Friedel_fraction_full    .
_reflns_Friedel_fraction_max     .
_reflns_number_gt                9629
_reflns_number_total             11805
_reflns_special_details          
;
 Reflections were merged by SHELXL according to the crystal
 class for the calculation of statistics and refinement.
 
 _reflns_Friedel_fraction is defined as the number of unique
 Friedel pairs measured divided by the number that would be
 possible theoretically, ignoring centric projections and
 systematic absences.
;
_reflns_threshold_expression     'I > 2\s(I)'
_computing_cell_refinement       'Bruker Apex3 V.2016.9-0/SAINT V8.37A'
_computing_data_collection       'Bruker Apex3 V.2016.9-0'
_computing_data_reduction        'Bruker Apex3 V.2016.9-0/SAINT V8.37A'
_computing_molecular_graphics    'Olex2 1.5 (Dolomanov et al., 2009)'
_computing_publication_material  'Olex2 1.5 (Dolomanov et al., 2009)'
_computing_structure_refinement  'ShelXL (Sheldrick, 2015)'
_computing_structure_solution    'ShelXS (Sheldrick, 2008)'
_refine_diff_density_max         1.338
_refine_diff_density_min         -0.711
_refine_diff_density_rms         0.108
_refine_ls_extinction_coef       .
_refine_ls_extinction_method     none
_refine_ls_goodness_of_fit_ref   1.089
_refine_ls_hydrogen_treatment    constr
_refine_ls_matrix_type           full
_refine_ls_number_parameters     430
_refine_ls_number_reflns         11805
_refine_ls_number_restraints     0
_refine_ls_R_factor_all          0.0400
_refine_ls_R_factor_gt           0.0258
_refine_ls_restrained_S_all      1.089
_refine_ls_shift/su_max          0.001
_refine_ls_shift/su_mean         0.000
_refine_ls_structure_factor_coef Fsqd
_refine_ls_weighting_details     
'w=1/[\s^2^(Fo^2^)+(0.0188P)^2^+5.4184P] where P=(Fo^2^+2Fc^2^)/3'
_refine_ls_weighting_scheme      calc
_refine_ls_wR_factor_gt          0.0534
_refine_ls_wR_factor_ref         0.0576
_refine_special_details          ?
_olex2_refinement_description    
;
1.a Aromatic/amide H refined with riding coordinates:
 C25(H25), C26(H26), C28(H28), C22(H22), C32(H32), C24(H24), C30(H30),
 C23(H23), C29(H29), C31(H31)
1.b Idealised Me refined as rotating group:
 C8(H8A,H8B,H8C), C40(H40A,H40B,H40C), C39(H39A,H39B,H39C), C10(H10A,H10B,
 H10C), C7(H7A,H7B,H7C), C9(H9A,H9B,H9C), C41(H41A,H41B,H41C), C38(H38A,H38B,
 H38C), C16(H16A,H16B,H16C), C6(H6A,H6B,H6C), C42(H42A,H42B,H42C), C20(H20A,
 H20B,H20C), C18(H18A,H18B,H18C), C19(H19A,H19B,H19C), C17(H17A,H17B,H17C)
;
_atom_sites_solution_hydrogens   geom
_atom_sites_solution_primary     direct
_atom_sites_solution_secondary   difmap
loop_
_atom_site_label
_atom_site_type_symbol
_atom_site_fract_x
_atom_site_fract_y
_atom_site_fract_z
_atom_site_U_iso_or_equiv
_atom_site_adp_type
_atom_site_occupancy
_atom_site_site_symmetry_order
_atom_site_calc_flag
_atom_site_refinement_flags_posn
_atom_site_refinement_flags_adp
_atom_site_refinement_flags_occupancy
_atom_site_disorder_assembly
_atom_site_disorder_group
Th1 Th 0.15808(2) 0.14238(2) 0.18222(2) 0.01726(3) Uani 1 1 d . . . . .
Al1 Al -0.04280(7) 0.21072(4) 0.28214(4) 0.01883(15) Uani 1 1 d . . . . .
N2 N 0.0386(2) 0.24058(11) 0.20190(12) 0.0210(4) Uani 1 1 d . . . . .
N1 N 0.0224(2) 0.12321(11) 0.27454(12) 0.0202(4) Uani 1 1 d . . . . .
C34 C -0.1024(3) 0.20855(14) 0.40245(14) 0.0225(5) Uani 1 1 d . . . . .
C1 C 0.3900(2) 0.10007(14) 0.25910(16) 0.0231(5) Uani 1 1 d . . . . .
C3 C 0.3573(2) 0.21778(14) 0.25376(14) 0.0212(5) Uani 1 1 d . . . . .
C8 C 0.3343(3) 0.29154(14) 0.27839(16) 0.0265(6) Uani 1 1 d . . . . .
H8A H 0.374925 0.324003 0.245078 0.040 Uiso 1 1 calc GR . . . .
H8B H 0.370549 0.297947 0.328666 0.040 Uiso 1 1 calc GR . . . .
H8C H 0.242449 0.300614 0.277431 0.040 Uiso 1 1 calc GR . . . .
C4 C 0.4092(2) 0.19668(14) 0.18697(15) 0.0227(5) Uani 1 1 d . . . . .
C2 C 0.3452(2) 0.15807(14) 0.29821(15) 0.0210(5) Uani 1 1 d . . . . .
C15 C 0.1511(3) 0.03106(14) 0.07867(15) 0.0262(6) Uani 1 1 d . . . . .
C21 C -0.0124(2) 0.06072(13) 0.30731(14) 0.0198(5) Uani 1 1 d . . . . .
C27 C 0.0236(3) 0.29480(13) 0.15214(14) 0.0210(5) Uani 1 1 d . . . . .
C37 C -0.0939(3) 0.31061(14) 0.33634(15) 0.0231(5) Uani 1 1 d . . . . .
C14 C 0.1742(3) 0.09048(15) 0.03613(15) 0.0258(6) Uani 1 1 d . . . . .
C36 C -0.2077(3) 0.27523(14) 0.31391(15) 0.0231(5) Uani 1 1 d . . . . .
C35 C -0.2124(3) 0.21215(14) 0.35542(15) 0.0237(5) Uani 1 1 d . . . . .
C25 C -0.1724(3) -0.02312(15) 0.33970(17) 0.0284(6) Uani 1 1 d . . . . .
H25 H -0.259632 -0.036149 0.339867 0.034 Uiso 1 1 calc R . . . .
C12 C -0.0267(3) 0.09818(16) 0.07744(16) 0.0283(6) Uani 1 1 d . . . . .
C26 C -0.1384(3) 0.03868(14) 0.30688(15) 0.0228(5) Uani 1 1 d . . . . .
H26 H -0.202811 0.066805 0.283444 0.027 Uiso 1 1 calc R . . . .
C13 C 0.0639(3) 0.13284(14) 0.03547(15) 0.0269(6) Uani 1 1 d . . . . .
C28 C -0.0964(3) 0.31548(16) 0.12255(16) 0.0283(6) Uani 1 1 d . . . . .
H28 H -0.170777 0.294110 0.139990 0.034 Uiso 1 1 calc R . . . .
C40 C -0.3276(3) 0.16640(17) 0.35631(19) 0.0325(7) Uani 1 1 d . . . . .
H40A H -0.360633 0.158372 0.305641 0.049 Uiso 1 1 calc GR . . . .
H40B H -0.393139 0.189149 0.384504 0.049 Uiso 1 1 calc GR . . . .
H40C H -0.304388 0.121719 0.379379 0.049 Uiso 1 1 calc GR . . . .
C39 C -0.0683(3) 0.15197(15) 0.45631(16) 0.0311(6) Uani 1 1 d . . . . .
H39A H -0.115904 0.109631 0.442640 0.047 Uiso 1 1 calc GR . . . .
H39B H -0.089904 0.166652 0.505896 0.047 Uiso 1 1 calc GR . . . .
H39C H 0.023314 0.142486 0.455750 0.047 Uiso 1 1 calc GR . . . .
C22 C 0.0786(3) 0.01631(15) 0.33980(17) 0.0290(6) Uani 1 1 d . . . . .
H22 H 0.165978 0.029241 0.340763 0.035 Uiso 1 1 calc R . . . .
C10 C 0.5066(3) 0.08142(17) 0.13959(17) 0.0316(6) Uani 1 1 d . . . . .
H10A H 0.464103 0.036611 0.130200 0.047 Uiso 1 1 calc GR . . . .
H10B H 0.591778 0.073324 0.162261 0.047 Uiso 1 1 calc GR . . . .
H10C H 0.513863 0.106453 0.092930 0.047 Uiso 1 1 calc GR . . . .
C11 C 0.0275(3) 0.03576(15) 0.10410(15) 0.0266(6) Uani 1 1 d . . . . .
C7 C 0.3067(3) 0.15843(16) 0.37630(16) 0.0286(6) Uani 1 1 d . . . . .
H7A H 0.214126 0.164113 0.377374 0.043 Uiso 1 1 calc GR . . . .
H7B H 0.348994 0.197120 0.402828 0.043 Uiso 1 1 calc GR . . . .
H7C H 0.331725 0.114300 0.399970 0.043 Uiso 1 1 calc GR . . . .
C32 C 0.1282(3) 0.32906(16) 0.12428(16) 0.0298(6) Uani 1 1 d . . . . .
H32 H 0.211492 0.317323 0.142825 0.036 Uiso 1 1 calc R . . . .
C9 C 0.4455(3) 0.24252(16) 0.12462(16) 0.0301(6) Uani 1 1 d . . . . .
H9A H 0.382981 0.237162 0.083196 0.045 Uiso 1 1 calc GR . . . .
H9B H 0.530054 0.229197 0.108906 0.045 Uiso 1 1 calc GR . . . .
H9C H 0.447114 0.291203 0.140922 0.045 Uiso 1 1 calc GR . . . .
C41 C -0.3148(3) 0.30348(17) 0.26649(18) 0.0343(7) Uani 1 1 d . . . . .
H41A H -0.283689 0.341556 0.236186 0.051 Uiso 1 1 calc GR . . . .
H41B H -0.381406 0.321064 0.297632 0.051 Uiso 1 1 calc GR . . . .
H41C H -0.349947 0.266453 0.234400 0.051 Uiso 1 1 calc GR . . . .
C24 C -0.0811(3) -0.06584(16) 0.37207(19) 0.0362(7) Uani 1 1 d . . . . .
H24 H -0.104343 -0.108174 0.394985 0.043 Uiso 1 1 calc R . . . .
C30 C -0.0045(4) 0.39806(16) 0.04195(18) 0.0378(8) Uani 1 1 d . . . . .
H30 H -0.013908 0.432365 0.004355 0.045 Uiso 1 1 calc R . . . .
C5 C 0.4302(2) 0.12392(14) 0.19052(15) 0.0227(5) Uani 1 1 d . . . . .
C33 C -0.0278(3) 0.26911(14) 0.39016(15) 0.0229(5) Uani 1 1 d . . . . .
C38 C 0.0905(3) 0.29121(17) 0.43277(16) 0.0303(6) Uani 1 1 d . . . . .
H38A H 0.125196 0.251651 0.461354 0.045 Uiso 1 1 calc GR . . . .
H38B H 0.070313 0.329208 0.466345 0.045 Uiso 1 1 calc GR . . . .
H38C H 0.153724 0.307278 0.398560 0.045 Uiso 1 1 calc GR . . . .
C16 C -0.0380(4) -0.02164(18) 0.14327(19) 0.0469(10) Uani 1 1 d . . . . .
H16A H 0.012909 -0.034584 0.187804 0.070 Uiso 1 1 calc GR . . . .
H16B H -0.047501 -0.062183 0.110649 0.070 Uiso 1 1 calc GR . . . .
H16C H -0.122288 -0.005763 0.157026 0.070 Uiso 1 1 calc GR . . . .
C23 C 0.0440(3) -0.04637(16) 0.3707(2) 0.0383(8) Uani 1 1 d . . . . .
H23 H 0.108172 -0.076373 0.391401 0.046 Uiso 1 1 calc R . . . .
C6 C 0.4129(3) 0.02755(16) 0.28799(18) 0.0320(6) Uani 1 1 d . . . . .
H6A H 0.398608 0.026423 0.340937 0.048 Uiso 1 1 calc GR . . . .
H6B H 0.500864 0.013755 0.279720 0.048 Uiso 1 1 calc GR . . . .
H6C H 0.354080 -0.004823 0.262144 0.048 Uiso 1 1 calc GR . . . .
C29 C -0.1088(3) 0.36626(16) 0.06859(16) 0.0330(7) Uani 1 1 d . . . . .
H29 H -0.191371 0.379163 0.049800 0.040 Uiso 1 1 calc R . . . .
C31 C 0.1134(4) 0.37995(18) 0.07002(19) 0.0413(8) Uani 1 1 d . . . . .
H31 H 0.186469 0.402399 0.052286 0.050 Uiso 1 1 calc R . . . .
C42 C -0.0518(3) 0.38024(15) 0.31017(18) 0.0320(6) Uani 1 1 d . . . . .
H42A H 0.035582 0.376868 0.293845 0.048 Uiso 1 1 calc GR . . . .
H42B H -0.054762 0.414000 0.350559 0.048 Uiso 1 1 calc GR . . . .
H42C H -0.108506 0.395580 0.268920 0.048 Uiso 1 1 calc GR . . . .
C20 C 0.2338(4) -0.03224(17) 0.0900(2) 0.0446(9) Uani 1 1 d . . . . .
H20A H 0.310765 -0.027069 0.061995 0.067 Uiso 1 1 calc GR . . . .
H20B H 0.186796 -0.073716 0.072840 0.067 Uiso 1 1 calc GR . . . .
H20C H 0.257928 -0.037222 0.142549 0.067 Uiso 1 1 calc GR . . . .
C18 C 0.0450(4) 0.19752(18) -0.00978(18) 0.0469(9) Uani 1 1 d . . . . .
H18A H -0.025782 0.224552 0.008800 0.070 Uiso 1 1 calc GR . . . .
H18B H 0.025542 0.184746 -0.061356 0.070 Uiso 1 1 calc GR . . . .
H18C H 0.122991 0.225602 -0.006426 0.070 Uiso 1 1 calc GR . . . .
C19 C 0.2862(3) 0.1036(2) -0.01028(18) 0.0436(9) Uani 1 1 d . . . . .
H19A H 0.325382 0.148296 0.003613 0.065 Uiso 1 1 calc GR . . . .
H19B H 0.257517 0.104827 -0.062433 0.065 Uiso 1 1 calc GR . . . .
H19C H 0.348752 0.066131 -0.002355 0.065 Uiso 1 1 calc GR . . . .
C17 C -0.1602(3) 0.1227(2) 0.0889(2) 0.0501(10) Uani 1 1 d . . . . .
H17A H -0.174417 0.124500 0.141824 0.075 Uiso 1 1 calc GR . . . .
H17B H -0.221061 0.090362 0.064772 0.075 Uiso 1 1 calc GR . . . .
H17C H -0.172024 0.169308 0.067552 0.075 Uiso 1 1 calc GR . . . .

loop_
_atom_site_aniso_label
_atom_site_aniso_U_11
_atom_site_aniso_U_22
_atom_site_aniso_U_33
_atom_site_aniso_U_23
_atom_site_aniso_U_13
_atom_site_aniso_U_12
Th1 0.01676(4) 0.01991(4) 0.01504(4) -0.00169(4) 0.00011(3) -0.00137(4)
Al1 0.0197(4) 0.0188(3) 0.0181(4) -0.0011(3) 0.0012(3) -0.0011(3)
N2 0.0252(11) 0.0181(10) 0.0195(11) 0.0034(8) -0.0011(9) -0.0007(8)
N1 0.0232(11) 0.0186(10) 0.0187(10) 0.0001(8) 0.0012(8) -0.0035(8)
C34 0.0260(13) 0.0243(12) 0.0176(12) -0.0020(10) 0.0056(10) -0.0010(10)
C1 0.0188(12) 0.0229(12) 0.0272(14) -0.0001(10) -0.0034(10) 0.0006(10)
C3 0.0184(12) 0.0246(12) 0.0200(12) -0.0004(10) -0.0043(9) -0.0017(9)
C8 0.0284(14) 0.0244(13) 0.0264(14) -0.0046(11) -0.0034(11) -0.0020(11)
C4 0.0189(12) 0.0272(13) 0.0218(13) 0.0000(10) -0.0015(10) -0.0033(10)
C2 0.0170(11) 0.0250(12) 0.0208(12) 0.0014(9) -0.0027(10) -0.0009(9)
C15 0.0329(15) 0.0240(13) 0.0214(13) -0.0064(10) -0.0031(11) 0.0014(11)
C21 0.0247(12) 0.0175(11) 0.0177(12) -0.0015(9) 0.0043(10) -0.0012(9)
C27 0.0251(13) 0.0186(11) 0.0193(12) -0.0008(9) 0.0011(10) 0.0006(9)
C37 0.0254(13) 0.0219(12) 0.0223(13) -0.0050(10) 0.0046(10) -0.0018(10)
C14 0.0293(14) 0.0316(14) 0.0168(12) -0.0047(10) 0.0028(10) -0.0064(11)
C36 0.0211(12) 0.0251(13) 0.0234(13) -0.0032(10) 0.0024(10) 0.0017(10)
C35 0.0210(12) 0.0269(13) 0.0236(13) -0.0039(10) 0.0055(10) -0.0025(10)
C25 0.0268(14) 0.0231(13) 0.0357(16) -0.0009(11) 0.0045(12) -0.0065(11)
C12 0.0233(13) 0.0413(16) 0.0199(13) -0.0109(12) -0.0035(11) -0.0022(12)
C26 0.0239(13) 0.0200(11) 0.0242(14) 0.0005(10) 0.0000(10) -0.0003(10)
C13 0.0367(15) 0.0273(14) 0.0161(12) -0.0028(10) -0.0056(11) -0.0006(11)
C28 0.0274(14) 0.0326(15) 0.0253(14) 0.0043(11) 0.0048(11) 0.0084(11)
C40 0.0257(14) 0.0331(15) 0.0395(17) -0.0081(13) 0.0101(13) -0.0086(12)
C39 0.0432(17) 0.0294(15) 0.0207(13) 0.0007(11) 0.0037(12) -0.0030(12)
C22 0.0254(14) 0.0242(13) 0.0372(17) 0.0043(12) -0.0009(12) -0.0027(11)
C10 0.0259(14) 0.0361(16) 0.0331(16) -0.0048(13) 0.0054(12) 0.0037(12)
C11 0.0333(15) 0.0282(13) 0.0185(13) -0.0073(10) 0.0011(11) -0.0109(11)
C7 0.0287(14) 0.0362(16) 0.0207(13) -0.0012(11) -0.0023(11) -0.0013(11)
C32 0.0288(15) 0.0354(15) 0.0248(14) 0.0061(12) -0.0029(11) -0.0066(12)
C9 0.0313(15) 0.0332(15) 0.0258(15) 0.0031(12) 0.0013(12) -0.0061(12)
C41 0.0282(15) 0.0399(17) 0.0346(17) 0.0011(13) -0.0007(13) 0.0078(13)
C24 0.0393(17) 0.0226(14) 0.0467(19) 0.0127(13) -0.0001(14) -0.0054(12)
C30 0.061(2) 0.0274(14) 0.0247(15) 0.0089(12) -0.0059(15) -0.0023(14)
C5 0.0177(12) 0.0261(13) 0.0242(13) -0.0020(10) 0.0007(10) -0.0003(9)
C33 0.0240(13) 0.0245(12) 0.0203(13) -0.0061(10) 0.0030(10) -0.0031(10)
C38 0.0283(14) 0.0367(16) 0.0259(14) -0.0102(12) 0.0007(11) -0.0043(12)
C16 0.071(3) 0.0403(18) 0.0300(17) -0.0097(14) 0.0103(17) -0.0311(18)
C23 0.0365(17) 0.0253(14) 0.052(2) 0.0126(14) -0.0065(15) -0.0002(12)
C6 0.0316(15) 0.0313(15) 0.0331(16) 0.0057(12) 0.0010(13) 0.0060(12)
C29 0.0425(17) 0.0334(16) 0.0228(14) 0.0012(12) 0.0002(12) 0.0171(13)
C31 0.050(2) 0.0418(17) 0.0314(17) 0.0120(14) -0.0042(15) -0.0217(16)
C42 0.0402(17) 0.0209(12) 0.0354(17) -0.0019(12) 0.0075(13) -0.0037(12)
C20 0.057(2) 0.0328(17) 0.043(2) -0.0128(15) -0.0115(17) 0.0129(16)
C18 0.082(3) 0.0341(17) 0.0233(16) 0.0019(13) -0.0126(17) 0.0063(18)
C19 0.0379(18) 0.068(2) 0.0258(16) -0.0084(16) 0.0104(14) -0.0153(17)
C17 0.0256(16) 0.079(3) 0.045(2) -0.0259(19) -0.0073(15) 0.0053(17)

_geom_special_details            
;
 All esds (except the esd in the dihedral angle between two l.s. planes)
 are estimated using the full covariance matrix.  The cell esds are taken
 into account individually in the estimation of esds in distances, angles
 and torsion angles; correlations between esds in cell parameters are only
 used when they are defined by crystal symmetry.  An approximate (isotropic)
 treatment of cell esds is used for estimating esds involving l.s. planes.
;
loop_
_geom_bond_atom_site_label_1
_geom_bond_atom_site_label_2
_geom_bond_distance
_geom_bond_site_symmetry_2
_geom_bond_publ_flag
Th1 N2 2.302(2) . ?
Th1 N1 2.281(2) . ?
Th1 C1 2.868(3) . ?
Th1 C3 2.812(2) . ?
Th1 C4 2.835(3) . ?
Th1 C2 2.828(3) . ?
Th1 C15 2.844(3) . ?
Th1 C14 2.845(3) . ?
Th1 C12 2.785(3) . ?
Th1 C13 2.803(3) . ?
Th1 C11 2.810(3) . ?
Th1 C5 2.878(3) . ?
Al1 N2 1.816(2) . ?
Al1 N1 1.821(2) . ?
Al1 C34 2.300(3) . ?
Al1 C37 2.232(3) . ?
Al1 C36 2.227(3) . ?
Al1 C35 2.273(3) . ?
Al1 C33 2.257(3) . ?
N2 C27 1.382(3) . ?
N1 C21 1.395(3) . ?
C34 C35 1.406(4) . ?
C34 C39 1.493(4) . ?
C34 C33 1.425(4) . ?
C1 C2 1.413(4) . ?
C1 C5 1.410(4) . ?
C1 C6 1.503(4) . ?
C3 C8 1.507(4) . ?
C3 C4 1.412(4) . ?
C3 C2 1.411(4) . ?
C4 C9 1.497(4) . ?
C4 C5 1.415(4) . ?
C2 C7 1.492(4) . ?
C15 C14 1.405(4) . ?
C15 C11 1.402(4) . ?
C15 C20 1.502(4) . ?
C21 C26 1.390(4) . ?
C21 C22 1.391(4) . ?
C27 C28 1.404(4) . ?
C27 C32 1.396(4) . ?
C37 C36 1.417(4) . ?
C37 C33 1.417(4) . ?
C37 C42 1.492(4) . ?
C14 C13 1.415(4) . ?
C14 C19 1.500(4) . ?
C36 C35 1.428(4) . ?
C36 C41 1.487(4) . ?
C35 C40 1.496(4) . ?
C25 C26 1.382(4) . ?
C25 C24 1.373(4) . ?
C12 C13 1.414(4) . ?
C12 C11 1.403(4) . ?
C12 C17 1.503(4) . ?
C13 C18 1.496(4) . ?
C28 C29 1.384(4) . ?
C22 C23 1.384(4) . ?
C10 C5 1.494(4) . ?
C11 C16 1.496(4) . ?
C32 C31 1.391(4) . ?
C24 C23 1.368(5) . ?
C30 C29 1.363(5) . ?
C30 C31 1.362(5) . ?
C33 C38 1.495(4) . ?

loop_
_geom_angle_atom_site_label_1
_geom_angle_atom_site_label_2
_geom_angle_atom_site_label_3
_geom_angle
_geom_angle_site_symmetry_1
_geom_angle_site_symmetry_3
_geom_angle_publ_flag
N2 Th1 C1 127.84(8) . . ?
N2 Th1 C3 84.64(8) . . ?
N2 Th1 C4 102.01(8) . . ?
N2 Th1 C2 99.35(8) . . ?
N2 Th1 C15 136.07(8) . . ?
N2 Th1 C14 119.22(8) . . ?
N2 Th1 C12 89.28(8) . . ?
N2 Th1 C13 91.73(8) . . ?
N2 Th1 C11 114.67(8) . . ?
N2 Th1 C5 129.83(8) . . ?
N1 Th1 N2 69.72(8) . . ?
N1 Th1 C1 98.23(8) . . ?
N1 Th1 C3 102.79(8) . . ?
N1 Th1 C4 130.56(8) . . ?
N1 Th1 C2 84.66(8) . . ?
N1 Th1 C15 111.52(8) . . ?
N1 Th1 C14 134.03(8) . . ?
N1 Th1 C12 90.73(8) . . ?
N1 Th1 C13 118.86(9) . . ?
N1 Th1 C11 86.90(8) . . ?
N1 Th1 C5 126.56(8) . . ?
C1 Th1 C5 28.41(8) . . ?
C3 Th1 C1 47.47(8) . . ?
C3 Th1 C4 28.96(8) . . ?
C3 Th1 C2 28.97(7) . . ?
C3 Th1 C15 133.42(8) . . ?
C3 Th1 C14 122.33(8) . . ?
C3 Th1 C5 47.39(8) . . ?
C4 Th1 C1 47.23(8) . . ?
C4 Th1 C15 106.94(8) . . ?
C4 Th1 C14 93.49(8) . . ?
C4 Th1 C5 28.66(8) . . ?
C2 Th1 C1 28.71(8) . . ?
C2 Th1 C4 47.52(8) . . ?
C2 Th1 C15 124.57(8) . . ?
C2 Th1 C14 131.40(8) . . ?
C2 Th1 C5 47.16(8) . . ?
C15 Th1 C1 95.96(8) . . ?
C15 Th1 C14 28.59(8) . . ?
C15 Th1 C5 86.38(8) . . ?
C14 Th1 C1 105.54(8) . . ?
C14 Th1 C5 84.43(8) . . ?
C12 Th1 C1 142.66(8) . . ?
C12 Th1 C3 162.15(9) . . ?
C12 Th1 C4 138.65(8) . . ?
C12 Th1 C2 168.09(8) . . ?
C12 Th1 C15 47.51(9) . . ?
C12 Th1 C14 47.72(8) . . ?
C12 Th1 C13 29.30(9) . . ?
C12 Th1 C11 29.03(9) . . ?
C12 Th1 C5 131.08(8) . . ?
C13 Th1 C1 134.24(8) . . ?
C13 Th1 C3 133.96(8) . . ?
C13 Th1 C4 109.83(8) . . ?
C13 Th1 C2 156.36(9) . . ?
C13 Th1 C15 47.63(8) . . ?
C13 Th1 C14 29.00(8) . . ?
C13 Th1 C11 48.01(8) . . ?
C13 Th1 C5 110.30(8) . . ?
C11 Th1 C1 115.02(8) . . ?
C11 Th1 C3 160.56(8) . . ?
C11 Th1 C4 135.63(8) . . ?
C11 Th1 C2 139.37(8) . . ?
C11 Th1 C15 28.70(8) . . ?
C11 Th1 C14 47.47(8) . . ?
C11 Th1 C5 113.40(8) . . ?
N2 Al1 Th1 46.58(7) . . ?
N2 Al1 N1 92.14(10) . . ?
N2 Al1 C34 157.90(11) . . ?
N2 Al1 C37 102.40(10) . . ?
N2 Al1 C36 115.69(11) . . ?
N2 Al1 C35 151.28(11) . . ?
N2 Al1 C33 121.60(10) . . ?
N1 Al1 Th1 45.94(7) . . ?
N1 Al1 C34 100.10(10) . . ?
N1 Al1 C37 157.61(11) . . ?
N1 Al1 C36 146.30(11) . . ?
N1 Al1 C35 111.30(10) . . ?
N1 Al1 C33 120.84(11) . . ?
C34 Al1 Th1 139.69(8) . . ?
C37 Al1 Th1 142.85(8) . . ?
C37 Al1 C34 60.99(10) . . ?
C37 Al1 C35 61.32(10) . . ?
C37 Al1 C33 36.78(10) . . ?
C36 Al1 Th1 159.32(8) . . ?
C36 Al1 C34 60.95(10) . . ?
C36 Al1 C37 37.07(10) . . ?
C36 Al1 C35 36.98(10) . . ?
C36 Al1 C33 61.47(10) . . ?
C35 Al1 Th1 155.69(8) . . ?
C35 Al1 C34 35.80(10) . . ?
C33 Al1 Th1 133.56(8) . . ?
C33 Al1 C34 36.41(9) . . ?
C33 Al1 C35 60.67(10) . . ?
Al1 N2 Th1 98.45(9) . . ?
C27 N2 Th1 124.13(17) . . ?
C27 N2 Al1 135.93(19) . . ?
Al1 N1 Th1 99.05(10) . . ?
C21 N1 Th1 129.58(17) . . ?
C21 N1 Al1 130.82(18) . . ?
C35 C34 Al1 71.05(15) . . ?
C35 C34 C39 126.7(3) . . ?
C35 C34 C33 107.9(2) . . ?
C39 C34 Al1 124.55(19) . . ?
C33 C34 Al1 70.15(15) . . ?
C33 C34 C39 125.4(3) . . ?
C2 C1 Th1 74.10(14) . . ?
C2 C1 C6 127.3(3) . . ?
C5 C1 Th1 76.20(15) . . ?
C5 C1 C2 108.0(2) . . ?
C5 C1 C6 124.0(3) . . ?
C6 C1 Th1 123.39(18) . . ?
C8 C3 Th1 119.60(17) . . ?
C4 C3 Th1 76.42(15) . . ?
C4 C3 C8 126.7(2) . . ?
C2 C3 Th1 76.16(15) . . ?
C2 C3 C8 125.0(2) . . ?
C2 C3 C4 107.9(2) . . ?
C3 C4 Th1 74.63(15) . . ?
C3 C4 C9 127.1(3) . . ?
C3 C4 C5 108.0(2) . . ?
C9 C4 Th1 117.56(18) . . ?
C5 C4 Th1 77.37(15) . . ?
C5 C4 C9 124.7(3) . . ?
C1 C2 Th1 77.19(15) . . ?
C1 C2 C7 126.3(2) . . ?
C3 C2 Th1 74.87(14) . . ?
C3 C2 C1 108.2(2) . . ?
C3 C2 C7 125.1(2) . . ?
C7 C2 Th1 119.83(18) . . ?
C14 C15 Th1 75.74(15) . . ?
C14 C15 C20 128.1(3) . . ?
C11 C15 Th1 74.31(15) . . ?
C11 C15 C14 108.4(3) . . ?
C11 C15 C20 123.1(3) . . ?
C20 C15 Th1 121.34(19) . . ?
C26 C21 N1 121.8(2) . . ?
C26 C21 C22 116.9(2) . . ?
C22 C21 N1 121.3(2) . . ?
N2 C27 C28 122.4(2) . . ?
N2 C27 C32 121.6(2) . . ?
C32 C27 C28 115.9(3) . . ?
C36 C37 Al1 71.28(15) . . ?
C36 C37 C42 126.6(3) . . ?
C33 C37 Al1 72.59(15) . . ?
C33 C37 C36 107.9(2) . . ?
C33 C37 C42 125.4(3) . . ?
C42 C37 Al1 123.2(2) . . ?
C15 C14 Th1 75.66(15) . . ?
C15 C14 C13 108.0(3) . . ?
C15 C14 C19 127.2(3) . . ?
C13 C14 Th1 73.86(15) . . ?
C13 C14 C19 124.2(3) . . ?
C19 C14 Th1 123.20(19) . . ?
C37 C36 Al1 71.65(15) . . ?
C37 C36 C35 107.7(2) . . ?
C37 C36 C41 126.6(3) . . ?
C35 C36 Al1 73.27(15) . . ?
C35 C36 C41 124.8(3) . . ?
C41 C36 Al1 129.0(2) . . ?
C34 C35 Al1 73.15(15) . . ?
C34 C35 C36 108.3(2) . . ?
C34 C35 C40 127.4(3) . . ?
C36 C35 Al1 69.75(15) . . ?
C36 C35 C40 123.5(3) . . ?
C40 C35 Al1 131.0(2) . . ?
C24 C25 C26 120.5(3) . . ?
C13 C12 Th1 76.06(15) . . ?
C13 C12 C17 125.7(3) . . ?
C11 C12 Th1 76.47(15) . . ?
C11 C12 C13 108.4(3) . . ?
C11 C12 C17 125.9(3) . . ?
C17 C12 Th1 115.78(19) . . ?
C25 C26 C21 121.6(3) . . ?
C14 C13 Th1 77.13(15) . . ?
C14 C13 C18 124.6(3) . . ?
C12 C13 Th1 74.64(15) . . ?
C12 C13 C14 107.3(3) . . ?
C12 C13 C18 127.7(3) . . ?
C18 C13 Th1 119.94(19) . . ?
C29 C28 C27 121.5(3) . . ?
C23 C22 C21 121.1(3) . . ?
C15 C11 Th1 76.99(15) . . ?
C15 C11 C12 108.0(3) . . ?
C15 C11 C16 124.3(3) . . ?
C12 C11 Th1 74.51(15) . . ?
C12 C11 C16 127.2(3) . . ?
C16 C11 Th1 121.39(19) . . ?
C31 C32 C27 121.6(3) . . ?
C23 C24 C25 118.8(3) . . ?
C31 C30 C29 119.0(3) . . ?
C1 C5 Th1 75.39(15) . . ?
C1 C5 C4 107.9(2) . . ?
C1 C5 C10 124.1(3) . . ?
C4 C5 Th1 73.97(15) . . ?
C4 C5 C10 126.7(3) . . ?
C10 C5 Th1 126.57(18) . . ?
C34 C33 Al1 73.43(15) . . ?
C34 C33 C38 126.9(3) . . ?
C37 C33 Al1 70.63(15) . . ?
C37 C33 C34 108.1(2) . . ?
C37 C33 C38 124.5(3) . . ?
C38 C33 Al1 127.77(19) . . ?
C24 C23 C22 121.1(3) . . ?
C30 C29 C28 121.1(3) . . ?
C30 C31 C32 120.9(3) . . ?

_shelx_res_file                  
;
TITL s1 in P21/n #14
    s1.res
    created by SHELXL-2017/1 at 16:32:14 on 01-Jun-2021
REM reset to P21/n #14
CELL 0.71073 10.5071 19.1915 18.1526 90 92.7056 90
ZERR 4 0.001 0.0019 0.0018 0 0.0018 0
LATT 1
SYMM 0.5-X,0.5+Y,0.5-Z
SFAC C H N Al Th
UNIT 168 220 8 4 4

L.S. 12
PLAN  20 0 0
SIZE 0.08 0.18 0.4
TEMP -123.15
BOND
fmap 2
acta
REM <olex2.extras>
REM <HklSrc "%.\\s1.hkl">
REM </olex2.extras>

WGHT    0.018800    5.418400
FVAR       0.07471
TH1   5    0.158083    0.142376    0.182216    11.00000    0.01676    0.01991 =
         0.01504   -0.00169    0.00011   -0.00137
AL1   4   -0.042797    0.210719    0.282142    11.00000    0.01969    0.01877 =
         0.01805   -0.00107    0.00123   -0.00111
N2    3    0.038561    0.240579    0.201896    11.00000    0.02518    0.01815 =
         0.01949    0.00335   -0.00113   -0.00074
N1    3    0.022354    0.123206    0.274535    11.00000    0.02318    0.01860 =
         0.01872    0.00012    0.00115   -0.00349
C34   1   -0.102351    0.208555    0.402454    11.00000    0.02596    0.02429 =
         0.01764   -0.00201    0.00559   -0.00096
C1    1    0.390001    0.100068    0.259104    11.00000    0.01882    0.02289 =
         0.02720   -0.00011   -0.00336    0.00058
C3    1    0.357318    0.217785    0.253758    11.00000    0.01843    0.02457 =
         0.02000   -0.00035   -0.00432   -0.00173
C8    1    0.334297    0.291538    0.278387    11.00000    0.02836    0.02442 =
         0.02637   -0.00460   -0.00339   -0.00199
AFIX 137
H8A   2    0.374925    0.324003    0.245078    11.00000   -1.50000
H8B   2    0.370549    0.297947    0.328666    11.00000   -1.50000
H8C   2    0.242449    0.300614    0.277431    11.00000   -1.50000
AFIX   0
C4    1    0.409224    0.196683    0.186973    11.00000    0.01886    0.02720 =
         0.02180    0.00000   -0.00145   -0.00326
C2    1    0.345219    0.158071    0.298210    11.00000    0.01704    0.02496 =
         0.02079    0.00136   -0.00270   -0.00088
C15   1    0.151082    0.031060    0.078673    11.00000    0.03288    0.02400 =
         0.02135   -0.00636   -0.00314    0.00139
C21   1   -0.012365    0.060721    0.307306    11.00000    0.02469    0.01748 =
         0.01768   -0.00149    0.00425   -0.00124
C27   1    0.023596    0.294795    0.152136    11.00000    0.02515    0.01858 =
         0.01928   -0.00078    0.00113    0.00063
C37   1   -0.093930    0.310610    0.336345    11.00000    0.02542    0.02194 =
         0.02231   -0.00501    0.00456   -0.00179
C14   1    0.174199    0.090485    0.036132    11.00000    0.02926    0.03161 =
         0.01683   -0.00466    0.00284   -0.00638
C36   1   -0.207672    0.275227    0.313908    11.00000    0.02109    0.02509 =
         0.02339   -0.00324    0.00240    0.00172
C35   1   -0.212369    0.212154    0.355423    11.00000    0.02103    0.02695 =
         0.02358   -0.00395    0.00549   -0.00254
C25   1   -0.172421   -0.023117    0.339697    11.00000    0.02680    0.02315 =
         0.03568   -0.00090    0.00454   -0.00646
AFIX  43
H25   2   -0.259632   -0.036149    0.339867    11.00000   -1.20000
AFIX   0
C12   1   -0.026713    0.098178    0.077439    11.00000    0.02326    0.04127 =
         0.01986   -0.01094   -0.00353   -0.00224
C26   1   -0.138441    0.038683    0.306878    11.00000    0.02394    0.02004 =
         0.02421    0.00049    0.00002   -0.00029
AFIX  43
H26   2   -0.202811    0.066805    0.283444    11.00000   -1.20000
AFIX   0
C13   1    0.063919    0.132840    0.035473    11.00000    0.03675    0.02727 =
         0.01614   -0.00277   -0.00563   -0.00061
C28   1   -0.096396    0.315477    0.122552    11.00000    0.02738    0.03258 =
         0.02529    0.00432    0.00479    0.00842
AFIX  43
H28   2   -0.170777    0.294110    0.139990    11.00000   -1.20000
AFIX   0
C40   1   -0.327566    0.166403    0.356314    11.00000    0.02571    0.03306 =
         0.03947   -0.00814    0.01007   -0.00860
AFIX 137
H40A  2   -0.360633    0.158372    0.305641    11.00000   -1.50000
H40B  2   -0.393139    0.189149    0.384504    11.00000   -1.50000
H40C  2   -0.304388    0.121719    0.379379    11.00000   -1.50000
AFIX   0
C39   1   -0.068283    0.151967    0.456314    11.00000    0.04323    0.02941 =
         0.02075    0.00067    0.00374   -0.00305
AFIX 137
H39A  2   -0.115904    0.109631    0.442640    11.00000   -1.50000
H39B  2   -0.089904    0.166652    0.505896    11.00000   -1.50000
H39C  2    0.023314    0.142486    0.455750    11.00000   -1.50000
AFIX   0
C22   1    0.078638    0.016314    0.339802    11.00000    0.02544    0.02420 =
         0.03719    0.00427   -0.00086   -0.00268
AFIX  43
H22   2    0.165978    0.029241    0.340763    11.00000   -1.20000
AFIX   0
C10   1    0.506559    0.081419    0.139595    11.00000    0.02591    0.03610 =
         0.03308   -0.00478    0.00542    0.00370
AFIX 137
H10A  2    0.464103    0.036611    0.130200    11.00000   -1.50000
H10B  2    0.591778    0.073324    0.162261    11.00000   -1.50000
H10C  2    0.513863    0.106453    0.092930    11.00000   -1.50000
AFIX   0
C11   1    0.027466    0.035760    0.104101    11.00000    0.03327    0.02819 =
         0.01845   -0.00725    0.00110   -0.01088
C7    1    0.306711    0.158432    0.376298    11.00000    0.02867    0.03624 =
         0.02068   -0.00115   -0.00231   -0.00128
AFIX 137
H7A   2    0.214126    0.164113    0.377374    11.00000   -1.50000
H7B   2    0.348994    0.197120    0.402828    11.00000   -1.50000
H7C   2    0.331725    0.114300    0.399970    11.00000   -1.50000
AFIX   0
C32   1    0.128181    0.329055    0.124276    11.00000    0.02879    0.03544 =
         0.02485    0.00609   -0.00287   -0.00658
AFIX  43
H32   2    0.211492    0.317323    0.142825    11.00000   -1.20000
AFIX   0
C9    1    0.445473    0.242518    0.124616    11.00000    0.03125    0.03323 =
         0.02578    0.00314    0.00126   -0.00609
AFIX 137
H9A   2    0.382981    0.237162    0.083196    11.00000   -1.50000
H9B   2    0.530054    0.229197    0.108906    11.00000   -1.50000
H9C   2    0.447114    0.291203    0.140922    11.00000   -1.50000
AFIX   0
C41   1   -0.314809    0.303483    0.266491    11.00000    0.02821    0.03990 =
         0.03459    0.00106   -0.00069    0.00779
AFIX 137
H41A  2   -0.283689    0.341556    0.236186    11.00000   -1.50000
H41B  2   -0.381406    0.321064    0.297632    11.00000   -1.50000
H41C  2   -0.349947    0.266453    0.234400    11.00000   -1.50000
AFIX   0
C24   1   -0.081066   -0.065841    0.372071    11.00000    0.03928    0.02257 =
         0.04670    0.01268   -0.00009   -0.00541
AFIX  43
H24   2   -0.104343   -0.108174    0.394985    11.00000   -1.20000
AFIX   0
C30   1   -0.004517    0.398064    0.041951    11.00000    0.06057    0.02745 =
         0.02473    0.00885   -0.00593   -0.00235
AFIX  43
H30   2   -0.013908    0.432365    0.004355    11.00000   -1.20000
AFIX   0
C5    1    0.430211    0.123917    0.190517    11.00000    0.01774    0.02605 =
         0.02423   -0.00201    0.00070   -0.00030
C33   1   -0.027838    0.269109    0.390162    11.00000    0.02402    0.02447 =
         0.02031   -0.00606    0.00300   -0.00307
C38   1    0.090542    0.291215    0.432775    11.00000    0.02829    0.03673 =
         0.02589   -0.01017    0.00071   -0.00434
AFIX 137
H38A  2    0.125196    0.251651    0.461354    11.00000   -1.50000
H38B  2    0.070313    0.329208    0.466345    11.00000   -1.50000
H38C  2    0.153724    0.307278    0.398560    11.00000   -1.50000
AFIX   0
C16   1   -0.038000   -0.021644    0.143274    11.00000    0.07104    0.04032 =
         0.03001   -0.00975    0.01035   -0.03109
AFIX 137
H16A  2    0.012909   -0.034584    0.187804    11.00000   -1.50000
H16B  2   -0.047501   -0.062183    0.110649    11.00000   -1.50000
H16C  2   -0.122288   -0.005763    0.157026    11.00000   -1.50000
AFIX   0
C23   1    0.044024   -0.046374    0.370746    11.00000    0.03648    0.02528 =
         0.05218    0.01256   -0.00652   -0.00021
AFIX  43
H23   2    0.108172   -0.076373    0.391401    11.00000   -1.20000
AFIX   0
C6    1    0.412877    0.027551    0.287987    11.00000    0.03159    0.03128 =
         0.03305    0.00570    0.00104    0.00601
AFIX 137
H6A   2    0.398608    0.026423    0.340937    11.00000   -1.50000
H6B   2    0.500864    0.013755    0.279720    11.00000   -1.50000
H6C   2    0.354080   -0.004823    0.262144    11.00000   -1.50000
AFIX   0
C29   1   -0.108798    0.366256    0.068591    11.00000    0.04253    0.03345 =
         0.02275    0.00116    0.00019    0.01707
AFIX  43
H29   2   -0.191371    0.379163    0.049800    11.00000   -1.20000
AFIX   0
C31   1    0.113363    0.379954    0.070017    11.00000    0.04999    0.04183 =
         0.03141    0.01204   -0.00419   -0.02166
AFIX  43
H31   2    0.186469    0.402399    0.052286    11.00000   -1.20000
AFIX   0
C42   1   -0.051786    0.380242    0.310170    11.00000    0.04017    0.02091 =
         0.03538   -0.00190    0.00752   -0.00371
AFIX 137
H42A  2    0.035582    0.376868    0.293845    11.00000   -1.50000
H42B  2   -0.054762    0.414000    0.350559    11.00000   -1.50000
H42C  2   -0.108506    0.395580    0.268920    11.00000   -1.50000
AFIX   0
C20   1    0.233836   -0.032239    0.089999    11.00000    0.05707    0.03277 =
         0.04256   -0.01285   -0.01148    0.01295
AFIX 137
H20A  2    0.310765   -0.027069    0.061995    11.00000   -1.50000
H20B  2    0.186796   -0.073716    0.072840    11.00000   -1.50000
H20C  2    0.257928   -0.037222    0.142549    11.00000   -1.50000
AFIX   0
C18   1    0.045038    0.197515   -0.009782    11.00000    0.08201    0.03405 =
         0.02328    0.00189   -0.01257    0.00625
AFIX 137
H18A  2   -0.025782    0.224552    0.008800    11.00000   -1.50000
H18B  2    0.025542    0.184746   -0.061356    11.00000   -1.50000
H18C  2    0.122991    0.225602   -0.006426    11.00000   -1.50000
AFIX   0
C19   1    0.286169    0.103569   -0.010285    11.00000    0.03789    0.06808 =
         0.02581   -0.00840    0.01045   -0.01526
AFIX 137
H19A  2    0.325382    0.148296    0.003613    11.00000   -1.50000
H19B  2    0.257517    0.104827   -0.062433    11.00000   -1.50000
H19C  2    0.348752    0.066131   -0.002355    11.00000   -1.50000
AFIX   0
C17   1   -0.160161    0.122722    0.088893    11.00000    0.02564    0.07918 =
         0.04464   -0.02589   -0.00733    0.00529
AFIX 137
H17A  2   -0.174417    0.124500    0.141824    11.00000   -1.50000
H17B  2   -0.221061    0.090362    0.064772    11.00000   -1.50000
H17C  2   -0.172024    0.169308    0.067552    11.00000   -1.50000
AFIX   0
HKLF 4


REM  s1 in P21/n #14
REM R1 =  0.0258 for    9629 Fo > 4sig(Fo)  and  0.0400 for all   11805 data
REM    430 parameters refined using      0 restraints

END

WGHT      0.0190      5.5590

REM Highest difference peak  1.338,  deepest hole -0.711,  1-sigma level  0.108
Q1    1   0.1299  0.1495  0.1412  11.00000  0.05    1.34
Q2    1   0.1659  0.1445  0.2230  11.00000  0.05    1.29
Q3    1   0.2420  0.1423  0.1845  11.00000  0.05    1.22
Q4    1   0.0788  0.1433  0.1762  11.00000  0.05    1.13
Q5    1   0.1290  0.1809  0.1832  11.00000  0.05    1.02
Q6    1   0.1169  0.1071  0.1799  11.00000  0.05    0.99
Q7    1   0.2021  0.1059  0.1877  11.00000  0.05    0.95
Q8    1   0.1903  0.1808  0.1816  11.00000  0.05    0.92
Q9    1  -0.0362  0.3128  0.1423  11.00000  0.05    0.55
Q10   1   0.0162  0.3771 -0.0569  11.00000  0.05    0.52
Q11   1   0.0462 -0.0085  0.3627  11.00000  0.05    0.52
Q12   1   0.3893  0.0620  0.2731  11.00000  0.05    0.51
Q13   1   0.0460  0.3804  0.0604  11.00000  0.05    0.48
Q14   1   0.2418  0.1419  0.2576  11.00000  0.05    0.47
Q15   1   0.1640 -0.1427  0.0957  11.00000  0.05    0.47
Q16   1   0.0784  0.1458  0.0994  11.00000  0.05    0.46
Q17   1   0.0444  0.2019  0.1804  11.00000  0.05    0.45
Q18   1   0.4222  0.1597  0.1853  11.00000  0.05    0.44
Q19   1  -0.4648  0.1662  0.4586  11.00000  0.05    0.43
Q20   1  -0.0043  0.1220  0.0458  11.00000  0.05    0.43
;
_shelx_res_checksum              17219
_olex2_submission_special_instructions 'No special instructions were received'

#END
_exptl_crystal_recrystallization_method 
'Re-crystallisation from solvent: diethyl ether, pentane'
_chemical_properties_physical    Air-sensitive,Moisture-sensitive,Radioactive
####################################################################### 
# 
# This file contains crystal structure data downloaded from the 
# Cambridge Structural Database (CSD) hosted by the Cambridge 
# Crystallographic Data Centre (CCDC).
# 
# Full information about CCDC data access policies and citation 
# guidelines are available at http://www.ccdc.cam.ac.uk/access/V1 
# 
# Audit and citation data items may have been added by the CCDC. 
# Please retain this information to preserve the provenance of 
# this file and to allow appropriate attribution of the data. 
# 
#######################################################################

data_7b
_database_code_depnum_ccdc_archive 'CCDC 2501699'
loop_
_audit_author_name
_audit_author_address
'Steven Kelley'
;University of Missouri
United States of America
;
_audit_update_record             
;
2025-11-10 deposited with the CCDC.	2026-03-10 downloaded from the CCDC.
;
# start Validation Reply Form
_vrf_PLAT213_7b                  
;
PROBLEM: Atom C25             has ADP max/min Ratio .....        4.2 prolat
RESPONSE: The ADP for C25 appears to be affected by overestimation of 
structure factors due to scattering from satellite crystals.
;
_vrf_PLAT230_7b                  
;
PROBLEM: Hirshfeld Test Diff for    O1       --C68      .        8.0 s.u.  
RESPONSE: This is a chemically reasonable difference in thermal motion 
due to rotation of the C atoms about the Th-O bond.
;
_vrf_PLAT971_7b                  
;
PROBLEM: Check Calcd Resid. Dens.  1.34Ang From C2              2.65 eA-3  
RESPONSE: Likely caused by extranneous scattering from satellite crystals.
;
# end Validation Reply Form  
_audit_creation_method           SHELXL-2019/3
_shelx_SHELXL_version_number     2019/3
_chemical_name_systematic        ?
_chemical_name_common            ?
_chemical_melting_point          ?
_chemical_formula_moiety         'C36 H48 N2 O Th, 0.5(C4 H10 O)'
_chemical_formula_sum            'C38 H53 N2 O1.50 Th'
_chemical_formula_weight         793.86

loop_
_atom_type_symbol
_atom_type_description
_atom_type_scat_dispersion_real
_atom_type_scat_dispersion_imag
_atom_type_scat_source
C C 0.0033 0.0016 'International Tables Vol C Tables 4.2.6.8 and 6.1.1.4'
H H 0.0000 0.0000 'International Tables Vol C Tables 4.2.6.8 and 6.1.1.4'
N N 0.0061 0.0033 'International Tables Vol C Tables 4.2.6.8 and 6.1.1.4'
O O 0.0106 0.0060 'International Tables Vol C Tables 4.2.6.8 and 6.1.1.4'
Th Th -7.2400 8.8979 'International Tables Vol C Tables 4.2.6.8 and 6.1.1.4'

_space_group_crystal_system      triclinic
_space_group_IT_number           2
_space_group_name_H-M_alt        'P -1'
_space_group_name_Hall           '-P 1'

_shelx_space_group_comment       
; 
The symmetry employed for this shelxl refinement is uniquely defined 
by the following loop, which should always be used as a source of 
symmetry information in preference to the above space-group names. 
They are only intended as comments. 
;

loop_
_space_group_symop_operation_xyz
'x, y, z'
'-x, -y, -z'

_cell_length_a                   10.7992(5)
_cell_length_b                   18.7301(9)
_cell_length_c                   19.8590(10)
_cell_angle_alpha                64.432(2)
_cell_angle_beta                 76.131(2)
_cell_angle_gamma                81.670(2)
_cell_volume                     3513.9(3)
_cell_formula_units_Z            4
_cell_measurement_temperature    173(2)
_cell_measurement_reflns_used    9084
_cell_measurement_theta_min      2.41
_cell_measurement_theta_max      28.23

_exptl_crystal_description       prism
_exptl_crystal_colour            yellow
_exptl_crystal_density_meas      ?
_exptl_crystal_density_method    ?
_exptl_crystal_density_diffrn    1.501
_exptl_crystal_F_000             1588
_exptl_transmission_factor_min   ?
_exptl_transmission_factor_max   ?
_exptl_crystal_size_max          0.080
_exptl_crystal_size_mid          0.040
_exptl_crystal_size_min          0.040
_exptl_absorpt_coefficient_mu    4.275
_shelx_estimated_absorpt_T_min   0.726
_shelx_estimated_absorpt_T_max   0.848
_exptl_absorpt_correction_type   multi-scan
_exptl_absorpt_correction_T_min  0.3462
_exptl_absorpt_correction_T_max  0.4311
_exptl_absorpt_process_details   'Bruker AXScale'
_exptl_absorpt_special_details   ?
_diffrn_ambient_temperature      173(2)
_diffrn_radiation_wavelength     0.71073
_diffrn_radiation_type           MoK\a
_diffrn_source                   'Incoatec IMuS microfocus Mo tube'
_diffrn_measurement_device_type  'Bruker Photon II CMOS area detector'
_diffrn_measurement_method       'shutterless omega and phi scans'
_diffrn_detector_area_resol_mean ?
_diffrn_reflns_number            153634
_diffrn_reflns_av_unetI/netI     0.0303
_diffrn_reflns_av_R_equivalents  0.0487
_diffrn_reflns_limit_h_min       -14
_diffrn_reflns_limit_h_max       14
_diffrn_reflns_limit_k_min       -24
_diffrn_reflns_limit_k_max       24
_diffrn_reflns_limit_l_min       -26
_diffrn_reflns_limit_l_max       26
_diffrn_reflns_theta_min         1.207
_diffrn_reflns_theta_max         28.320
_diffrn_reflns_theta_full        25.242
_diffrn_measured_fraction_theta_max 0.998
_diffrn_measured_fraction_theta_full 0.999
_diffrn_reflns_Laue_measured_fraction_max 0.998
_diffrn_reflns_Laue_measured_fraction_full 0.999
_diffrn_reflns_point_group_measured_fraction_max 0.998
_diffrn_reflns_point_group_measured_fraction_full 0.999
_reflns_number_total             17463
_reflns_number_gt                13721
_reflns_threshold_expression     'I > 2\s(I)'
_reflns_Friedel_coverage         0.000
_reflns_Friedel_fraction_max     .
_reflns_Friedel_fraction_full    .

_reflns_special_details          
; 
 Reflections were merged by SHELXL according to the crystal 
 class for the calculation of statistics and refinement. 
  
 _reflns_Friedel_fraction is defined as the number of unique 
 Friedel pairs measured divided by the number that would be 
 possible theoretically, ignoring centric projections and 
 systematic absences. 
;

_computing_data_collection       'Bruker Apex4 V.2022.1-1'
_computing_cell_refinement       'Bruker Apex4 V.2022.1-1/SAINT V8.40B'
_computing_data_reduction        'Bruker Apex4 V.2022.1-1/SAINT V8.40B'
_computing_structure_solution    ?
_computing_structure_refinement  'SHELXL-2019/2 (Sheldrick, 2019)'
_computing_molecular_graphics    'Olex2 (Dolomanov et al., 2009)'
_computing_publication_material  'Olex2 (Dolomanov et al., 2009)'
_refine_special_details          ?
_refine_ls_structure_factor_coef Fsqd
_refine_ls_matrix_type           full
_refine_ls_weighting_scheme      calc
_refine_ls_weighting_details     
'w=1/[\s^2^(Fo^2^)+(0.0075P)^2^+10.6657P] where P=(Fo^2^+2Fc^2^)/3'
_atom_sites_solution_primary     dual
_atom_sites_solution_secondary   difmap
_atom_sites_solution_hydrogens   geom
_refine_ls_hydrogen_treatment    constr
_refine_ls_extinction_method     none
_refine_ls_extinction_coef       .
_refine_ls_number_reflns         17463
_refine_ls_number_parameters     788
_refine_ls_number_restraints     0
_refine_ls_R_factor_all          0.0494
_refine_ls_R_factor_gt           0.0296
_refine_ls_wR_factor_ref         0.0622
_refine_ls_wR_factor_gt          0.0529
_refine_ls_goodness_of_fit_ref   1.077
_refine_ls_restrained_S_all      1.077
_refine_ls_shift/su_max          0.002
_refine_ls_shift/su_mean         0.000

loop_
_atom_site_label
_atom_site_type_symbol
_atom_site_fract_x
_atom_site_fract_y
_atom_site_fract_z
_atom_site_U_iso_or_equiv
_atom_site_adp_type
_atom_site_occupancy
_atom_site_site_symmetry_order
_atom_site_calc_flag
_atom_site_refinement_flags_posn
_atom_site_refinement_flags_adp
_atom_site_refinement_flags_occupancy
_atom_site_disorder_assembly
_atom_site_disorder_group
Th1 Th 0.56954(2) 0.82930(2) 0.24157(2) 0.02634(4) Uani 1 1 d . . . . .
Th2 Th 0.12063(2) 0.33539(2) 0.26105(2) 0.02326(4) Uani 1 1 d . . . . .
O1 O 0.4043(3) 0.87884(17) 0.32874(16) 0.0367(7) Uani 1 1 d . . . . .
O1S O 0.2058(5) 0.7796(3) -0.0443(3) 0.0987(16) Uani 1 1 d . . . . .
O2 O -0.0797(3) 0.38619(17) 0.32736(16) 0.0370(7) Uani 1 1 d . . . . .
N1 N 0.4378(3) 0.72360(19) 0.28332(19) 0.0329(7) Uani 1 1 d . . . . .
N2 N 0.5693(3) 0.7034(2) 0.2527(2) 0.0341(8) Uani 1 1 d . . . . .
N3 N 0.1625(3) 0.25631(19) 0.38281(18) 0.0312(7) Uani 1 1 d . . . . .
N4 N 0.2368(3) 0.22789(19) 0.32614(18) 0.0312(7) Uani 1 1 d . . . . .
C1 C 0.7043(4) 0.7682(2) 0.3622(2) 0.0322(9) Uani 1 1 d . . . . .
C1S C 0.1160(7) 0.8081(4) -0.0952(4) 0.088(2) Uani 1 1 d . . . . .
H1SA H 0.086206 0.762756 -0.099217 0.106 Uiso 1 1 calc R U . . .
H1SB H 0.158700 0.844030 -0.146676 0.106 Uiso 1 1 calc R U . . .
C2 C 0.7064(4) 0.8512(2) 0.3361(2) 0.0336(9) Uani 1 1 d . . . . .
C2S C 0.0078(6) 0.8500(5) -0.0666(5) 0.102(3) Uani 1 1 d . . . . .
H2SA H -0.053211 0.868185 -0.100831 0.154 Uiso 1 1 calc R U . . .
H2SB H 0.037324 0.895718 -0.064218 0.154 Uiso 1 1 calc R U . . .
H2SC H -0.033897 0.814327 -0.015589 0.154 Uiso 1 1 calc R U . . .
C3 C 0.7857(4) 0.8808(3) 0.2638(3) 0.0394(10) Uani 1 1 d . . . . .
C3S C 0.3018(7) 0.7288(4) -0.0592(4) 0.0805(19) Uani 1 1 d . . . . .
H3SA H 0.348938 0.754956 -0.112270 0.097 Uiso 1 1 calc R U . . .
H3SB H 0.264282 0.681086 -0.054077 0.097 Uiso 1 1 calc R U . . .
C4 C 0.8354(4) 0.8159(3) 0.2449(3) 0.0424(11) Uani 1 1 d . . . . .
C4S C 0.3905(6) 0.7051(4) -0.0070(4) 0.0816(19) Uani 1 1 d . . . . .
H4SA H 0.435027 0.751431 -0.016111 0.122 Uiso 1 1 calc R U . . .
H4SB H 0.453037 0.664955 -0.015763 0.122 Uiso 1 1 calc R U . . .
H4SC H 0.342988 0.683063 0.045669 0.122 Uiso 1 1 calc R U . . .
C5 C 0.7867(4) 0.7468(2) 0.3062(3) 0.0372(10) Uani 1 1 d . . . . .
C6 C 0.6392(5) 0.7117(3) 0.4388(3) 0.0536(13) Uani 1 1 d . . . . .
H6A H 0.703578 0.679534 0.468427 0.080 Uiso 1 1 calc R U . . .
H6B H 0.587532 0.676983 0.432408 0.080 Uiso 1 1 calc R U . . .
H6C H 0.584028 0.741481 0.465679 0.080 Uiso 1 1 calc R U . . .
C7 C 0.6507(5) 0.8972(3) 0.3832(3) 0.0504(12) Uani 1 1 d . . . . .
H7A H 0.628433 0.951669 0.349831 0.076 Uiso 1 1 calc R U . . .
H7B H 0.713421 0.897707 0.411392 0.076 Uiso 1 1 calc R U . . .
H7C H 0.573726 0.872139 0.419275 0.076 Uiso 1 1 calc R U . . .
C8 C 0.8277(6) 0.9655(3) 0.2215(3) 0.0647(16) Uani 1 1 d . . . . .
H8B H 0.887335 0.971295 0.173871 0.097 Uiso 1 1 calc R U . . .
H8C H 0.869993 0.978122 0.253236 0.097 Uiso 1 1 calc R U . . .
H8A H 0.752891 1.001660 0.210052 0.097 Uiso 1 1 calc R U . . .
C9 C 0.9371(5) 0.8179(4) 0.1772(3) 0.0718(17) Uani 1 1 d . . . . .
H9A H 0.908004 0.791149 0.151337 0.108 Uiso 1 1 calc R U . . .
H9B H 1.015727 0.790831 0.194531 0.108 Uiso 1 1 calc R U . . .
H9C H 0.953789 0.873088 0.141856 0.108 Uiso 1 1 calc R U . . .
C10 C 0.8263(5) 0.6622(3) 0.3184(3) 0.0587(14) Uani 1 1 d . . . . .
H10A H 0.869330 0.637056 0.361887 0.088 Uiso 1 1 calc R U . . .
H10B H 0.884873 0.661335 0.272623 0.088 Uiso 1 1 calc R U . . .
H10C H 0.750589 0.633113 0.328641 0.088 Uiso 1 1 calc R U . . .
C11 C 0.5791(5) 0.8794(3) 0.0847(2) 0.0423(11) Uani 1 1 d . . . . .
C12 C 0.6215(5) 0.9452(3) 0.0894(2) 0.0425(11) Uani 1 1 d . . . . .
C13 C 0.5147(5) 0.9793(2) 0.1250(2) 0.0407(10) Uani 1 1 d . . . . .
C14 C 0.4080(4) 0.9346(3) 0.1417(2) 0.0395(10) Uani 1 1 d . . . . .
C15 C 0.4474(4) 0.8730(3) 0.1167(2) 0.0400(10) Uani 1 1 d . . . . .
C16 C 0.6579(5) 0.8332(3) 0.0416(3) 0.0548(13) Uani 1 1 d . . . . .
H16A H 0.742374 0.819076 0.055058 0.082 Uiso 1 1 calc R U . . .
H16B H 0.667380 0.865779 -0.013307 0.082 Uiso 1 1 calc R U . . .
H16C H 0.615013 0.784863 0.054920 0.082 Uiso 1 1 calc R U . . .
C17 C 0.7469(5) 0.9822(3) 0.0478(3) 0.0613(14) Uani 1 1 d . . . . .
H17A H 0.763148 1.017611 0.069004 0.092 Uiso 1 1 calc R U . . .
H17B H 0.744415 1.012589 -0.006346 0.092 Uiso 1 1 calc R U . . .
H17C H 0.815121 0.940617 0.053321 0.092 Uiso 1 1 calc R U . . .
C18 C 0.5152(6) 1.0570(3) 0.1303(3) 0.0570(14) Uani 1 1 d . . . . .
H18A H 0.430831 1.068757 0.156418 0.085 Uiso 1 1 calc R U . . .
H18B H 0.535367 1.099286 0.079005 0.085 Uiso 1 1 calc R U . . .
H18C H 0.579626 1.053591 0.159085 0.085 Uiso 1 1 calc R U . . .
C19 C 0.2704(5) 0.9517(3) 0.1726(3) 0.0553(14) Uani 1 1 d . . . . .
H19A H 0.242542 0.909614 0.223108 0.083 Uiso 1 1 calc R U . . .
H19B H 0.216773 0.953949 0.138174 0.083 Uiso 1 1 calc R U . . .
H19C H 0.262486 1.002651 0.176423 0.083 Uiso 1 1 calc R U . . .
C20 C 0.3604(5) 0.8170(3) 0.1179(3) 0.0521(13) Uani 1 1 d . . . . .
H20A H 0.410016 0.769612 0.115679 0.078 Uiso 1 1 calc R U . . .
H20B H 0.318703 0.842887 0.073929 0.078 Uiso 1 1 calc R U . . .
H20C H 0.295384 0.801643 0.164962 0.078 Uiso 1 1 calc R U . . .
C21 C 0.1819(4) 0.4992(2) 0.1830(2) 0.0337(9) Uani 1 1 d . . . . .
C22 C 0.2704(4) 0.4608(2) 0.1433(2) 0.0308(8) Uani 1 1 d . . . . .
C23 C 0.3533(4) 0.4098(2) 0.1918(2) 0.0307(8) Uani 1 1 d . . . . .
C24 C 0.3172(4) 0.4181(3) 0.2616(2) 0.0366(9) Uani 1 1 d . . . . .
C25 C 0.2082(4) 0.4746(3) 0.2549(3) 0.0449(13) Uani 1 1 d . . . . .
C26 C 0.0892(5) 0.5661(3) 0.1482(3) 0.0569(14) Uani 1 1 d . . . . .
H26A H 0.136528 0.611334 0.108211 0.085 Uiso 1 1 calc R U . . .
H26B H 0.036793 0.581928 0.187687 0.085 Uiso 1 1 calc R U . . .
H26C H 0.033881 0.548616 0.126233 0.085 Uiso 1 1 calc R U . . .
C27 C 0.2933(5) 0.4836(3) 0.0592(2) 0.0457(11) Uani 1 1 d . . . . .
H27A H 0.318196 0.436116 0.049107 0.069 Uiso 1 1 calc R U . . .
H27B H 0.361721 0.521057 0.033070 0.069 Uiso 1 1 calc R U . . .
H27C H 0.214876 0.508419 0.040349 0.069 Uiso 1 1 calc R U . . .
C28 C 0.4717(4) 0.3676(3) 0.1668(3) 0.0473(12) Uani 1 1 d . . . . .
H28A H 0.500507 0.326087 0.211711 0.071 Uiso 1 1 calc R U . . .
H28B H 0.538891 0.405545 0.137168 0.071 Uiso 1 1 calc R U . . .
H28C H 0.453215 0.343731 0.135324 0.071 Uiso 1 1 calc R U . . .
C29 C 0.3872(5) 0.3819(3) 0.3270(3) 0.0578(14) Uani 1 1 d . . . . .
H29A H 0.325667 0.359811 0.375073 0.087 Uiso 1 1 calc R U . . .
H29B H 0.433939 0.422817 0.327366 0.087 Uiso 1 1 calc R U . . .
H29C H 0.447558 0.339682 0.320861 0.087 Uiso 1 1 calc R U . . .
C30 C 0.1505(5) 0.5018(4) 0.3178(3) 0.0663(16) Uani 1 1 d . . . . .
H30A H 0.084642 0.543802 0.301168 0.100 Uiso 1 1 calc R U . . .
H30B H 0.217418 0.522188 0.329591 0.100 Uiso 1 1 calc R U . . .
H30C H 0.112194 0.457008 0.363418 0.100 Uiso 1 1 calc R U . . .
C31 C 0.0137(4) 0.3352(2) 0.1436(2) 0.0380(10) Uani 1 1 d . . . . .
C32 C -0.0825(4) 0.3067(3) 0.2093(3) 0.0378(10) Uani 1 1 d . . . . .
C33 C -0.0394(4) 0.2310(2) 0.2586(2) 0.0314(8) Uani 1 1 d . . . . .
C34 C 0.0804(4) 0.2125(2) 0.2212(2) 0.0308(8) Uani 1 1 d . . . . .
C35 C 0.1153(4) 0.2769(2) 0.1512(2) 0.0312(8) Uani 1 1 d . . . . .
C36 C -0.0003(6) 0.4081(3) 0.0724(3) 0.0650(16) Uani 1 1 d . . . . .
H36A H -0.028185 0.453622 0.085282 0.098 Uiso 1 1 calc R U . . .
H36B H -0.063857 0.399884 0.048818 0.098 Uiso 1 1 calc R U . . .
H36C H 0.082010 0.418288 0.036607 0.098 Uiso 1 1 calc R U . . .
C37 C -0.2157(5) 0.3420(4) 0.2192(4) 0.0693(18) Uani 1 1 d . . . . .
H37A H -0.249419 0.329098 0.273381 0.104 Uiso 1 1 calc R U . . .
H37B H -0.270049 0.320207 0.200252 0.104 Uiso 1 1 calc R U . . .
H37C H -0.214861 0.399631 0.190604 0.104 Uiso 1 1 calc R U . . .
C38 C -0.1117(5) 0.1755(3) 0.3349(3) 0.0564(13) Uani 1 1 d . . . . .
H38A H -0.064236 0.165624 0.374616 0.085 Uiso 1 1 calc R U . . .
H38B H -0.121314 0.125218 0.332883 0.085 Uiso 1 1 calc R U . . .
H38C H -0.196217 0.199596 0.346464 0.085 Uiso 1 1 calc R U . . .
C39 C 0.1476(4) 0.1321(2) 0.2492(3) 0.0446(11) Uani 1 1 d . . . . .
H39A H 0.230039 0.133211 0.214912 0.067 Uiso 1 1 calc R U . . .
H39B H 0.094993 0.092886 0.250450 0.067 Uiso 1 1 calc R U . . .
H39C H 0.161436 0.117650 0.300627 0.067 Uiso 1 1 calc R U . . .
C40 C 0.2319(5) 0.2772(3) 0.0916(3) 0.0547(13) Uani 1 1 d . . . . .
H40A H 0.238742 0.329888 0.049308 0.082 Uiso 1 1 calc R U . . .
H40B H 0.224568 0.237880 0.072648 0.082 Uiso 1 1 calc R U . . .
H40C H 0.308219 0.264026 0.113996 0.082 Uiso 1 1 calc R U . . .
C41 C 0.3714(4) 0.6626(2) 0.3449(2) 0.0342(9) Uani 1 1 d . . . . .
C42 C 0.4267(5) 0.5893(3) 0.3875(3) 0.0447(11) Uani 1 1 d . . . . .
H42 H 0.516102 0.578965 0.375163 0.054 Uiso 1 1 calc R U . . .
C43 C 0.3517(6) 0.5315(3) 0.4478(3) 0.0592(15) Uani 1 1 d . . . . .
H43 H 0.391045 0.482263 0.476162 0.071 Uiso 1 1 calc R U . . .
C44 C 0.2227(6) 0.5437(3) 0.4672(3) 0.0635(16) Uani 1 1 d . . . . .
H44 H 0.172977 0.503774 0.508927 0.076 Uiso 1 1 calc R U . . .
C45 C 0.1664(5) 0.6147(3) 0.4253(3) 0.0532(13) Uani 1 1 d . . . . .
H45 H 0.076670 0.623733 0.438021 0.064 Uiso 1 1 calc R U . . .
C46 C 0.2385(4) 0.6736(3) 0.3647(3) 0.0405(10) Uani 1 1 d . . . . .
H46 H 0.197393 0.722072 0.336141 0.049 Uiso 1 1 calc R U . . .
C47 C 0.5865(4) 0.6583(2) 0.2110(2) 0.0316(8) Uani 1 1 d . . . . .
C48 C 0.7106(4) 0.6494(3) 0.1716(2) 0.0383(10) Uani 1 1 d . . . . .
H48 H 0.778756 0.674033 0.174667 0.046 Uiso 1 1 calc R U . . .
C49 C 0.7354(5) 0.6057(3) 0.1284(2) 0.0441(11) Uani 1 1 d . . . . .
H49 H 0.819593 0.601505 0.101438 0.053 Uiso 1 1 calc R U . . .
C50 C 0.6385(5) 0.5680(3) 0.1243(2) 0.0446(11) Uani 1 1 d . . . . .
H50 H 0.655727 0.537529 0.094967 0.054 Uiso 1 1 calc R U . . .
C51 C 0.5166(5) 0.5750(2) 0.1630(2) 0.0420(10) Uani 1 1 d . . . . .
H51 H 0.449732 0.549159 0.160250 0.050 Uiso 1 1 calc R U . . .
C52 C 0.4896(4) 0.6194(2) 0.2062(2) 0.0356(9) Uani 1 1 d . . . . .
H52 H 0.404798 0.623416 0.232569 0.043 Uiso 1 1 calc R U . . .
C53 C 0.1145(4) 0.1983(2) 0.4542(2) 0.0321(9) Uani 1 1 d . . . . .
C54 C 0.1101(4) 0.1180(2) 0.4706(2) 0.0388(10) Uani 1 1 d . . . . .
H54 H 0.139310 0.100382 0.430997 0.047 Uiso 1 1 calc R U . . .
C55 C 0.0638(5) 0.0636(3) 0.5440(3) 0.0485(12) Uani 1 1 d . . . . .
H55 H 0.060825 0.009516 0.553750 0.058 Uiso 1 1 calc R U . . .
C56 C 0.0220(4) 0.0870(3) 0.6030(3) 0.0510(12) Uani 1 1 d . . . . .
H56 H -0.009684 0.049426 0.652992 0.061 Uiso 1 1 calc R U . . .
C57 C 0.0265(4) 0.1655(3) 0.5886(2) 0.0457(11) Uani 1 1 d . . . . .
H57 H -0.001460 0.181941 0.629034 0.055 Uiso 1 1 calc R U . . .
C58 C 0.0716(4) 0.2207(3) 0.5156(2) 0.0359(9) Uani 1 1 d . . . . .
H58 H 0.073616 0.274663 0.506726 0.043 Uiso 1 1 calc R U . . .
C59 C 0.3543(4) 0.1893(2) 0.3374(2) 0.0338(9) Uani 1 1 d . . . . .
C60 C 0.4315(4) 0.1712(2) 0.2784(3) 0.0380(10) Uani 1 1 d . . . . .
H60 H 0.403351 0.187647 0.231838 0.046 Uiso 1 1 calc R U . . .
C61 C 0.5474(4) 0.1301(3) 0.2870(3) 0.0482(12) Uani 1 1 d . . . . .
H61 H 0.598908 0.119779 0.245776 0.058 Uiso 1 1 calc R U . . .
C62 C 0.5902(5) 0.1035(3) 0.3543(4) 0.0578(15) Uani 1 1 d . . . . .
H62 H 0.668951 0.073759 0.360503 0.069 Uiso 1 1 calc R U . . .
C63 C 0.5158(5) 0.1211(3) 0.4120(3) 0.0568(14) Uani 1 1 d . . . . .
H63 H 0.544391 0.103334 0.458601 0.068 Uiso 1 1 calc R U . . .
C64 C 0.4006(4) 0.1640(3) 0.4048(3) 0.0443(11) Uani 1 1 d . . . . .
H64 H 0.352606 0.176412 0.445492 0.053 Uiso 1 1 calc R U . . .
C65 C 0.3737(6) 0.9591(3) 0.3230(3) 0.0548(14) Uani 1 1 d . . . . .
H65A H 0.311716 0.986031 0.289103 0.066 Uiso 1 1 calc R U . . .
H65B H 0.451817 0.989772 0.301656 0.066 Uiso 1 1 calc R U . . .
C66 C 0.3166(5) 0.9534(3) 0.4029(3) 0.0620(16) Uani 1 1 d . . . . .
H66A H 0.235918 0.986061 0.403537 0.074 Uiso 1 1 calc R U . . .
H66B H 0.376922 0.971196 0.422336 0.074 Uiso 1 1 calc R U . . .
C67 C 0.2906(6) 0.8598(4) 0.4536(3) 0.0683(16) Uani 1 1 d . . . . .
H67A H 0.350861 0.834677 0.488788 0.082 Uiso 1 1 calc R U . . .
H67B H 0.202134 0.852420 0.483479 0.082 Uiso 1 1 calc R U . . .
C68 C 0.3124(5) 0.8251(4) 0.3943(4) 0.078(2) Uani 1 1 d . . . . .
H68A H 0.349219 0.770083 0.414397 0.094 Uiso 1 1 calc R U . . .
H68B H 0.231491 0.825248 0.379065 0.094 Uiso 1 1 calc R U . . .
C69 C -0.1516(4) 0.4612(3) 0.2954(3) 0.0530(13) Uani 1 1 d . . . . .
H69A H -0.152934 0.474725 0.241541 0.064 Uiso 1 1 calc R U . . .
H69B H -0.111515 0.504274 0.297487 0.064 Uiso 1 1 calc R U . . .
C70 C -0.2859(5) 0.4515(3) 0.3421(4) 0.0728(18) Uani 1 1 d . . . . .
H70A H -0.348076 0.456042 0.310846 0.087 Uiso 1 1 calc R U . . .
H70B H -0.309293 0.491912 0.363107 0.087 Uiso 1 1 calc R U . . .
C71 C -0.2820(6) 0.3644(4) 0.4088(4) 0.0768(18) Uani 1 1 d . . . . .
H71A H -0.327781 0.364337 0.458393 0.092 Uiso 1 1 calc R U . . .
H71B H -0.321432 0.326606 0.398437 0.092 Uiso 1 1 calc R U . . .
C72 C -0.1400(6) 0.3429(4) 0.4088(3) 0.083(2) Uani 1 1 d . . . . .
H72A H -0.109745 0.360970 0.441819 0.099 Uiso 1 1 calc R U . . .
H72B H -0.122217 0.284979 0.426044 0.099 Uiso 1 1 calc R U . . .

loop_
_atom_site_aniso_label
_atom_site_aniso_U_11
_atom_site_aniso_U_22
_atom_site_aniso_U_33
_atom_site_aniso_U_23
_atom_site_aniso_U_13
_atom_site_aniso_U_12
Th1 0.03004(8) 0.02545(7) 0.02588(7) -0.01256(6) -0.00954(6) 0.00478(6)
Th2 0.02284(7) 0.02348(7) 0.02578(7) -0.01251(6) -0.00660(5) 0.00251(5)
O1 0.0355(16) 0.0393(16) 0.0412(17) -0.0239(14) -0.0095(13) 0.0072(13)
O1S 0.078(3) 0.127(4) 0.127(4) -0.089(4) -0.021(3) 0.005(3)
O2 0.0321(15) 0.0398(17) 0.0393(16) -0.0210(14) -0.0039(13) 0.0076(12)
N1 0.0305(18) 0.0324(18) 0.0387(19) -0.0193(16) -0.0061(15) 0.0038(14)
N2 0.0290(17) 0.0361(19) 0.048(2) -0.0291(17) -0.0087(15) 0.0054(14)
N3 0.0354(18) 0.0328(18) 0.0280(17) -0.0173(15) -0.0073(14) 0.0080(14)
N4 0.0311(17) 0.0345(18) 0.0312(17) -0.0183(15) -0.0113(14) 0.0121(14)
C1 0.034(2) 0.031(2) 0.033(2) -0.0106(17) -0.0175(17) 0.0012(16)
C1S 0.086(5) 0.092(5) 0.111(6) -0.055(5) -0.038(4) -0.007(4)
C2 0.039(2) 0.032(2) 0.037(2) -0.0168(18) -0.0195(19) 0.0050(17)
C2S 0.061(4) 0.110(6) 0.132(7) -0.054(5) 0.005(4) -0.017(4)
C3 0.039(2) 0.037(2) 0.041(2) -0.011(2) -0.018(2) -0.0031(19)
C3S 0.104(5) 0.063(4) 0.074(4) -0.036(3) -0.008(4) 0.005(4)
C4 0.026(2) 0.061(3) 0.044(3) -0.025(2) -0.0088(19) 0.004(2)
C4S 0.070(4) 0.103(5) 0.094(5) -0.062(4) -0.014(4) -0.007(4)
C5 0.036(2) 0.035(2) 0.048(3) -0.021(2) -0.021(2) 0.0124(18)
C6 0.059(3) 0.053(3) 0.042(3) -0.005(2) -0.023(2) -0.007(2)
C7 0.051(3) 0.056(3) 0.067(3) -0.043(3) -0.030(3) 0.015(2)
C8 0.080(4) 0.048(3) 0.059(3) -0.001(3) -0.029(3) -0.026(3)
C9 0.042(3) 0.118(5) 0.054(3) -0.040(4) -0.002(3) 0.001(3)
C10 0.064(3) 0.048(3) 0.083(4) -0.039(3) -0.042(3) 0.025(3)
C11 0.058(3) 0.044(3) 0.025(2) -0.0159(19) -0.015(2) 0.013(2)
C12 0.054(3) 0.042(3) 0.025(2) -0.0057(19) -0.012(2) 0.001(2)
C13 0.060(3) 0.032(2) 0.029(2) -0.0105(18) -0.020(2) 0.012(2)
C14 0.050(3) 0.041(2) 0.032(2) -0.0173(19) -0.022(2) 0.018(2)
C15 0.053(3) 0.044(3) 0.030(2) -0.0180(19) -0.022(2) 0.012(2)
C16 0.071(3) 0.062(3) 0.029(2) -0.023(2) -0.008(2) 0.017(3)
C17 0.069(4) 0.065(4) 0.034(3) -0.005(2) -0.010(2) -0.008(3)
C18 0.088(4) 0.035(3) 0.050(3) -0.017(2) -0.027(3) 0.009(3)
C19 0.056(3) 0.069(3) 0.052(3) -0.035(3) -0.030(2) 0.030(3)
C20 0.065(3) 0.055(3) 0.050(3) -0.026(2) -0.033(3) 0.010(2)
C21 0.036(2) 0.030(2) 0.039(2) -0.0192(18) -0.0027(18) -0.0050(17)
C22 0.030(2) 0.028(2) 0.036(2) -0.0139(17) -0.0035(17) -0.0082(16)
C23 0.0253(19) 0.029(2) 0.039(2) -0.0167(18) -0.0034(17) -0.0043(15)
C24 0.032(2) 0.043(2) 0.041(2) -0.019(2) -0.0085(18) -0.0123(18)
C25 0.030(2) 0.069(3) 0.064(3) -0.060(3) 0.023(2) -0.033(2)
C26 0.042(3) 0.031(3) 0.080(4) -0.013(2) -0.004(3) 0.003(2)
C27 0.048(3) 0.045(3) 0.040(3) -0.012(2) -0.004(2) -0.013(2)
C28 0.026(2) 0.046(3) 0.069(3) -0.029(2) 0.000(2) 0.0017(19)
C29 0.057(3) 0.070(4) 0.055(3) -0.020(3) -0.027(3) -0.021(3)
C30 0.060(3) 0.081(4) 0.082(4) -0.063(4) 0.010(3) -0.021(3)
C31 0.052(3) 0.026(2) 0.041(2) -0.0095(18) -0.026(2) -0.0014(18)
C32 0.028(2) 0.039(2) 0.060(3) -0.029(2) -0.022(2) 0.0074(17)
C33 0.032(2) 0.032(2) 0.034(2) -0.0136(17) -0.0105(17) -0.0072(17)
C34 0.035(2) 0.0247(19) 0.040(2) -0.0163(17) -0.0146(18) 0.0004(16)
C35 0.039(2) 0.033(2) 0.028(2) -0.0175(17) -0.0058(17) -0.0058(17)
C36 0.103(5) 0.040(3) 0.054(3) -0.002(2) -0.052(3) -0.005(3)
C37 0.041(3) 0.087(4) 0.116(5) -0.070(4) -0.045(3) 0.027(3)
C38 0.052(3) 0.062(3) 0.051(3) -0.017(3) -0.001(2) -0.026(3)
C39 0.050(3) 0.029(2) 0.063(3) -0.023(2) -0.024(2) 0.0074(19)
C40 0.060(3) 0.067(3) 0.047(3) -0.038(3) 0.007(2) -0.017(3)
C41 0.039(2) 0.036(2) 0.035(2) -0.0234(19) -0.0029(18) -0.0021(18)
C42 0.060(3) 0.037(2) 0.041(3) -0.019(2) -0.013(2) 0.003(2)
C43 0.100(5) 0.034(3) 0.040(3) -0.012(2) -0.015(3) -0.004(3)
C44 0.096(5) 0.051(3) 0.044(3) -0.022(3) 0.006(3) -0.029(3)
C45 0.054(3) 0.064(3) 0.056(3) -0.041(3) 0.008(2) -0.026(3)
C46 0.047(3) 0.039(2) 0.042(2) -0.024(2) -0.003(2) -0.007(2)
C47 0.037(2) 0.027(2) 0.033(2) -0.0141(17) -0.0105(17) 0.0033(16)
C48 0.040(2) 0.038(2) 0.039(2) -0.019(2) -0.0095(19) 0.0032(19)
C49 0.051(3) 0.044(3) 0.036(2) -0.021(2) -0.007(2) 0.011(2)
C50 0.071(3) 0.034(2) 0.032(2) -0.0188(19) -0.011(2) 0.006(2)
C51 0.060(3) 0.031(2) 0.039(2) -0.0168(19) -0.010(2) -0.008(2)
C52 0.042(2) 0.029(2) 0.035(2) -0.0131(18) -0.0061(18) -0.0017(18)
C53 0.030(2) 0.037(2) 0.030(2) -0.0132(18) -0.0148(17) 0.0077(17)
C54 0.042(2) 0.037(2) 0.039(2) -0.0150(19) -0.015(2) 0.0046(19)
C55 0.049(3) 0.038(3) 0.055(3) -0.011(2) -0.020(2) -0.002(2)
C56 0.042(3) 0.056(3) 0.040(3) -0.002(2) -0.013(2) -0.003(2)
C57 0.033(2) 0.069(3) 0.032(2) -0.018(2) -0.0098(19) 0.007(2)
C58 0.033(2) 0.044(2) 0.032(2) -0.0173(19) -0.0115(17) 0.0089(18)
C59 0.031(2) 0.033(2) 0.043(2) -0.0207(19) -0.0125(18) 0.0058(17)
C60 0.032(2) 0.039(2) 0.049(3) -0.024(2) -0.0090(19) 0.0040(18)
C61 0.032(2) 0.046(3) 0.079(4) -0.040(3) -0.007(2) 0.001(2)
C62 0.037(3) 0.049(3) 0.109(5) -0.048(3) -0.035(3) 0.015(2)
C63 0.052(3) 0.057(3) 0.082(4) -0.037(3) -0.046(3) 0.017(2)
C64 0.041(2) 0.050(3) 0.055(3) -0.028(2) -0.026(2) 0.013(2)
C65 0.085(4) 0.042(3) 0.049(3) -0.027(2) -0.034(3) 0.027(3)
C66 0.068(4) 0.074(4) 0.061(3) -0.049(3) -0.026(3) 0.035(3)
C67 0.065(4) 0.080(4) 0.072(4) -0.046(3) -0.009(3) 0.001(3)
C68 0.043(3) 0.089(4) 0.141(6) -0.099(5) 0.019(3) -0.014(3)
C69 0.039(3) 0.033(2) 0.080(4) -0.022(2) -0.007(2) 0.010(2)
C70 0.039(3) 0.053(3) 0.113(5) -0.035(3) 0.004(3) 0.011(2)
C71 0.057(4) 0.081(4) 0.087(5) -0.041(4) 0.005(3) 0.003(3)
C72 0.069(4) 0.114(5) 0.057(4) -0.044(4) -0.020(3) 0.059(4)

_geom_special_details            
; 
 All esds (except the esd in the dihedral angle between two l.s. planes) 
 are estimated using the full covariance matrix.  The cell esds are taken 
 into account individually in the estimation of esds in distances, angles 
 and torsion angles; correlations between esds in cell parameters are only 
 used when they are defined by crystal symmetry.  An approximate (isotropic) 
 treatment of cell esds is used for estimating esds involving l.s. planes. 
;

loop_
_geom_bond_atom_site_label_1
_geom_bond_atom_site_label_2
_geom_bond_distance
_geom_bond_site_symmetry_2
_geom_bond_publ_flag
Th1 N2 2.272(3) . ?
Th1 N1 2.338(3) . ?
Th1 O1 2.543(3) . ?
Th1 C11 2.819(4) . ?
Th1 C1 2.827(4) . ?
Th1 C12 2.835(4) . ?
Th1 C2 2.837(4) . ?
Th1 C15 2.840(4) . ?
Th1 C3 2.844(4) . ?
Th1 C14 2.855(4) . ?
Th1 C13 2.857(4) . ?
Th1 C4 2.859(4) . ?
Th2 N4 2.258(3) . ?
Th2 N3 2.342(3) . ?
Th2 O2 2.537(3) . ?
Th2 C23 2.802(4) . ?
Th2 C24 2.808(4) . ?
Th2 C33 2.813(4) . ?
Th2 C32 2.838(4) . ?
Th2 C31 2.840(4) . ?
Th2 C25 2.844(4) . ?
Th2 C35 2.846(4) . ?
Th2 C34 2.852(4) . ?
Th2 C22 2.854(4) . ?
O1 C65 1.452(5) . ?
O1 C68 1.494(6) . ?
O1S C3S 1.370(7) . ?
O1S C1S 1.450(8) . ?
O2 C69 1.459(5) . ?
O2 C72 1.488(6) . ?
N1 C41 1.387(5) . ?
N1 N2 1.469(4) . ?
N2 C47 1.386(5) . ?
N3 C53 1.393(5) . ?
N3 N4 1.468(4) . ?
N4 C59 1.383(5) . ?
C1 C2 1.413(5) . ?
C1 C5 1.413(6) . ?
C1 C6 1.497(6) . ?
C1S C2S 1.451(9) . ?
C1S H1SA 0.9900 . ?
C1S H1SB 0.9900 . ?
C2 C3 1.401(6) . ?
C2 C7 1.501(6) . ?
C2S H2SA 0.9800 . ?
C2S H2SB 0.9800 . ?
C2S H2SC 0.9800 . ?
C3 C4 1.419(6) . ?
C3 C8 1.518(6) . ?
C3S C4S 1.464(8) . ?
C3S H3SA 0.9900 . ?
C3S H3SB 0.9900 . ?
C4 C5 1.402(6) . ?
C4 C9 1.508(6) . ?
C4S H4SA 0.9800 . ?
C4S H4SB 0.9800 . ?
C4S H4SC 0.9800 . ?
C5 C10 1.508(6) . ?
C6 H6A 0.9800 . ?
C6 H6B 0.9800 . ?
C6 H6C 0.9800 . ?
C7 H7A 0.9800 . ?
C7 H7B 0.9800 . ?
C7 H7C 0.9800 . ?
C8 H8B 0.9800 . ?
C8 H8C 0.9800 . ?
C8 H8A 0.9800 . ?
C9 H9A 0.9800 . ?
C9 H9B 0.9800 . ?
C9 H9C 0.9800 . ?
C10 H10A 0.9800 . ?
C10 H10B 0.9800 . ?
C10 H10C 0.9800 . ?
C11 C15 1.411(6) . ?
C11 C12 1.420(6) . ?
C11 C16 1.512(6) . ?
C12 C13 1.422(6) . ?
C12 C17 1.496(7) . ?
C13 C14 1.412(7) . ?
C13 C18 1.506(6) . ?
C14 C15 1.417(6) . ?
C14 C19 1.511(6) . ?
C15 C20 1.496(6) . ?
C16 H16A 0.9800 . ?
C16 H16B 0.9800 . ?
C16 H16C 0.9800 . ?
C17 H17A 0.9800 . ?
C17 H17B 0.9800 . ?
C17 H17C 0.9800 . ?
C18 H18A 0.9800 . ?
C18 H18B 0.9800 . ?
C18 H18C 0.9800 . ?
C19 H19A 0.9800 . ?
C19 H19B 0.9800 . ?
C19 H19C 0.9800 . ?
C20 H20A 0.9800 . ?
C20 H20B 0.9800 . ?
C20 H20C 0.9800 . ?
C21 C25 1.385(6) . ?
C21 C22 1.407(5) . ?
C21 C26 1.507(6) . ?
C22 C23 1.419(5) . ?
C22 C27 1.501(6) . ?
C23 C24 1.416(6) . ?
C23 C28 1.499(5) . ?
C24 C25 1.456(6) . ?
C24 C29 1.509(6) . ?
C25 C30 1.515(6) . ?
C26 H26A 0.9800 . ?
C26 H26B 0.9800 . ?
C26 H26C 0.9800 . ?
C27 H27A 0.9800 . ?
C27 H27B 0.9800 . ?
C27 H27C 0.9800 . ?
C28 H28A 0.9800 . ?
C28 H28B 0.9800 . ?
C28 H28C 0.9800 . ?
C29 H29A 0.9800 . ?
C29 H29B 0.9800 . ?
C29 H29C 0.9800 . ?
C30 H30A 0.9800 . ?
C30 H30B 0.9800 . ?
C30 H30C 0.9800 . ?
C31 C32 1.405(6) . ?
C31 C35 1.417(6) . ?
C31 C36 1.505(6) . ?
C32 C33 1.419(6) . ?
C32 C37 1.499(6) . ?
C33 C34 1.406(6) . ?
C33 C38 1.515(6) . ?
C34 C35 1.401(5) . ?
C34 C39 1.503(5) . ?
C35 C40 1.507(6) . ?
C36 H36A 0.9800 . ?
C36 H36B 0.9800 . ?
C36 H36C 0.9800 . ?
C37 H37A 0.9800 . ?
C37 H37B 0.9800 . ?
C37 H37C 0.9800 . ?
C38 H38A 0.9800 . ?
C38 H38B 0.9800 . ?
C38 H38C 0.9800 . ?
C39 H39A 0.9800 . ?
C39 H39B 0.9800 . ?
C39 H39C 0.9800 . ?
C40 H40A 0.9800 . ?
C40 H40B 0.9800 . ?
C40 H40C 0.9800 . ?
C41 C42 1.400(6) . ?
C41 C46 1.404(6) . ?
C42 C43 1.390(7) . ?
C42 H42 0.9500 . ?
C43 C44 1.366(8) . ?
C43 H43 0.9500 . ?
C44 C45 1.373(8) . ?
C44 H44 0.9500 . ?
C45 C46 1.388(6) . ?
C45 H45 0.9500 . ?
C46 H46 0.9500 . ?
C47 C52 1.401(6) . ?
C47 C48 1.408(6) . ?
C48 C49 1.382(6) . ?
C48 H48 0.9500 . ?
C49 C50 1.380(7) . ?
C49 H49 0.9500 . ?
C50 C51 1.376(6) . ?
C50 H50 0.9500 . ?
C51 C52 1.391(6) . ?
C51 H51 0.9500 . ?
C52 H52 0.9500 . ?
C53 C54 1.401(6) . ?
C53 C58 1.411(5) . ?
C54 C55 1.389(6) . ?
C54 H54 0.9500 . ?
C55 C56 1.377(7) . ?
C55 H55 0.9500 . ?
C56 C57 1.377(7) . ?
C56 H56 0.9500 . ?
C57 C58 1.386(6) . ?
C57 H57 0.9500 . ?
C58 H58 0.9500 . ?
C59 C64 1.403(6) . ?
C59 C60 1.406(6) . ?
C60 C61 1.379(6) . ?
C60 H60 0.9500 . ?
C61 C62 1.380(7) . ?
C61 H61 0.9500 . ?
C62 C63 1.370(7) . ?
C62 H62 0.9500 . ?
C63 C64 1.382(6) . ?
C63 H63 0.9500 . ?
C64 H64 0.9500 . ?
C65 C66 1.522(7) . ?
C65 H65A 0.9900 . ?
C65 H65B 0.9900 . ?
C66 C67 1.627(8) . ?
C66 H66A 0.9900 . ?
C66 H66B 0.9900 . ?
C67 C68 1.532(7) . ?
C67 H67A 0.9900 . ?
C67 H67B 0.9900 . ?
C68 H68A 0.9900 . ?
C68 H68B 0.9900 . ?
C69 C70 1.510(7) . ?
C69 H69A 0.9900 . ?
C69 H69B 0.9900 . ?
C70 C71 1.599(8) . ?
C70 H70A 0.9900 . ?
C70 H70B 0.9900 . ?
C71 C72 1.528(8) . ?
C71 H71A 0.9900 . ?
C71 H71B 0.9900 . ?
C72 H72A 0.9900 . ?
C72 H72B 0.9900 . ?

loop_
_geom_angle_atom_site_label_1
_geom_angle_atom_site_label_2
_geom_angle_atom_site_label_3
_geom_angle
_geom_angle_site_symmetry_1
_geom_angle_site_symmetry_3
_geom_angle_publ_flag
N2 Th1 N1 37.12(11) . . ?
N2 Th1 O1 120.81(11) . . ?
N1 Th1 O1 86.48(10) . . ?
N2 Th1 C11 87.07(13) . . ?
N1 Th1 C11 96.37(13) . . ?
O1 Th1 C11 124.93(11) . . ?
N2 Th1 C1 87.73(12) . . ?
N1 Th1 C1 98.58(12) . . ?
O1 Th1 C1 84.69(10) . . ?
C11 Th1 C1 147.57(13) . . ?
N2 Th1 C12 114.46(13) . . ?
N1 Th1 C12 124.02(13) . . ?
O1 Th1 C12 112.58(11) . . ?
C11 Th1 C12 29.10(13) . . ?
C1 Th1 C12 133.71(13) . . ?
N2 Th1 C2 116.31(12) . . ?
N1 Th1 C2 123.62(12) . . ?
O1 Th1 C2 74.28(10) . . ?
C11 Th1 C2 138.09(14) . . ?
C1 Th1 C2 28.88(11) . . ?
C12 Th1 C2 112.28(13) . . ?
N2 Th1 C15 85.48(12) . . ?
N1 Th1 C15 77.78(13) . . ?
O1 Th1 C15 101.49(11) . . ?
C11 Th1 C15 28.87(13) . . ?
C1 Th1 C15 172.52(12) . . ?
C12 Th1 C15 47.73(14) . . ?
C2 Th1 C15 157.09(12) . . ?
N2 Th1 C3 119.83(12) . . ?
N1 Th1 C3 145.07(12) . . ?
O1 Th1 C3 96.07(11) . . ?
C11 Th1 C3 110.05(14) . . ?
C1 Th1 C3 47.38(12) . . ?
C12 Th1 C3 87.13(13) . . ?
C2 Th1 C3 28.55(12) . . ?
C15 Th1 C3 134.85(13) . . ?
N2 Th1 C14 111.45(12) . . ?
N1 Th1 C14 92.08(13) . . ?
O1 Th1 C14 77.54(11) . . ?
C11 Th1 C14 47.45(12) . . ?
C1 Th1 C14 158.67(12) . . ?
C12 Th1 C14 47.44(13) . . ?
C2 Th1 C14 131.96(12) . . ?
C15 Th1 C14 28.81(12) . . ?
C3 Th1 C14 122.55(13) . . ?
N2 Th1 C13 131.94(12) . . ?
N1 Th1 C13 120.52(13) . . ?
O1 Th1 C13 83.97(11) . . ?
C11 Th1 C13 47.69(12) . . ?
C1 Th1 C13 138.32(12) . . ?
C12 Th1 C13 28.93(13) . . ?
C2 Th1 C13 109.63(12) . . ?
C15 Th1 C13 47.55(13) . . ?
C3 Th1 C13 94.35(13) . . ?
C14 Th1 C13 28.63(13) . . ?
N2 Th1 C4 92.83(13) . . ?
N1 Th1 C4 125.71(13) . . ?
O1 Th1 C4 121.41(11) . . ?
C11 Th1 C4 100.98(13) . . ?
C1 Th1 C4 47.37(12) . . ?
C12 Th1 C4 89.52(14) . . ?
C2 Th1 C4 47.28(12) . . ?
C15 Th1 C4 129.83(13) . . ?
C3 Th1 C4 28.82(13) . . ?
C14 Th1 C4 135.99(14) . . ?
C13 Th1 C4 108.85(14) . . ?
N4 Th2 N3 37.16(10) . . ?
N4 Th2 O2 121.72(10) . . ?
N3 Th2 O2 86.50(10) . . ?
N4 Th2 C23 86.13(12) . . ?
N3 Th2 C23 99.29(12) . . ?
O2 Th2 C23 126.98(10) . . ?
N4 Th2 C24 83.31(13) . . ?
N3 Th2 C24 79.66(12) . . ?
O2 Th2 C24 104.22(11) . . ?
C23 Th2 C24 29.23(11) . . ?
N4 Th2 C33 87.71(12) . . ?
N3 Th2 C33 96.78(11) . . ?
O2 Th2 C33 85.68(11) . . ?
C23 Th2 C33 144.18(11) . . ?
C24 Th2 C33 169.15(12) . . ?
N4 Th2 C32 116.43(12) . . ?
N3 Th2 C32 122.10(13) . . ?
O2 Th2 C32 75.03(11) . . ?
C23 Th2 C32 135.60(13) . . ?
C24 Th2 C32 157.75(13) . . ?
C33 Th2 C32 29.08(11) . . ?
N4 Th2 C31 119.46(11) . . ?
N3 Th2 C31 143.44(12) . . ?
O2 Th2 C31 96.77(11) . . ?
C23 Th2 C31 107.24(12) . . ?
C24 Th2 C31 133.49(13) . . ?
C33 Th2 C31 47.58(12) . . ?
C32 Th2 C31 28.66(13) . . ?
N4 Th2 C25 110.10(14) . . ?
N3 Th2 C25 93.69(13) . . ?
O2 Th2 C25 78.97(10) . . ?
C23 Th2 C25 48.20(11) . . ?
C24 Th2 C25 29.84(13) . . ?
C33 Th2 C25 160.83(13) . . ?
C32 Th2 C25 133.41(14) . . ?
C31 Th2 C25 122.74(14) . . ?
N4 Th2 C35 92.30(11) . . ?
N3 Th2 C35 124.29(11) . . ?
O2 Th2 C35 122.31(10) . . ?
C23 Th2 C35 97.49(11) . . ?
C24 Th2 C35 126.59(12) . . ?
C33 Th2 C35 47.54(11) . . ?
C32 Th2 C35 47.47(12) . . ?
C31 Th2 C35 28.86(12) . . ?
C25 Th2 C35 134.79(12) . . ?
N4 Th2 C34 73.72(11) . . ?
N3 Th2 C34 98.54(11) . . ?
O2 Th2 C34 114.39(10) . . ?
C23 Th2 C34 116.62(11) . . ?
C24 Th2 C34 141.21(12) . . ?
C33 Th2 C34 28.73(11) . . ?
C32 Th2 C34 47.26(11) . . ?
C31 Th2 C34 47.08(11) . . ?
C25 Th2 C34 162.28(12) . . ?
C35 Th2 C34 28.46(11) . . ?
N4 Th2 C22 114.05(12) . . ?
N3 Th2 C22 126.38(12) . . ?
O2 Th2 C22 112.39(10) . . ?
C23 Th2 C22 29.04(11) . . ?
C24 Th2 C22 47.70(12) . . ?
C33 Th2 C22 132.71(11) . . ?
C32 Th2 C22 111.34(12) . . ?
C31 Th2 C22 85.99(12) . . ?
C25 Th2 C22 46.97(11) . . ?
C35 Th2 C22 88.32(11) . . ?
C34 Th2 C22 115.37(11) . . ?
C65 O1 C68 108.4(3) . . ?
C65 O1 Th1 129.4(3) . . ?
C68 O1 Th1 122.1(2) . . ?
C3S O1S C1S 114.8(5) . . ?
C69 O2 C72 108.8(3) . . ?
C69 O2 Th2 127.5(3) . . ?
C72 O2 Th2 123.6(2) . . ?
C41 N1 N2 116.3(3) . . ?
C41 N1 Th1 147.1(3) . . ?
N2 N1 Th1 69.03(18) . . ?
C47 N2 N1 117.9(3) . . ?
C47 N2 Th1 143.1(3) . . ?
N1 N2 Th1 73.85(18) . . ?
C53 N3 N4 116.3(3) . . ?
C53 N3 Th2 144.5(3) . . ?
N4 N3 Th2 68.31(17) . . ?
C59 N4 N3 118.5(3) . . ?
C59 N4 Th2 149.8(3) . . ?
N3 N4 Th2 74.53(17) . . ?
C2 C1 C5 107.6(4) . . ?
C2 C1 C6 126.6(4) . . ?
C5 C1 C6 125.5(4) . . ?
C2 C1 Th1 76.0(2) . . ?
C5 C1 Th1 77.2(2) . . ?
C6 C1 Th1 118.3(3) . . ?
O1S C1S C2S 109.9(6) . . ?
O1S C1S H1SA 109.7 . . ?
C2S C1S H1SA 109.7 . . ?
O1S C1S H1SB 109.7 . . ?
C2S C1S H1SB 109.7 . . ?
H1SA C1S H1SB 108.2 . . ?
C3 C2 C1 108.2(4) . . ?
C3 C2 C7 126.0(4) . . ?
C1 C2 C7 125.2(4) . . ?
C3 C2 Th1 76.0(2) . . ?
C1 C2 Th1 75.2(2) . . ?
C7 C2 Th1 122.6(3) . . ?
C1S C2S H2SA 109.5 . . ?
C1S C2S H2SB 109.5 . . ?
H2SA C2S H2SB 109.5 . . ?
C1S C2S H2SC 109.5 . . ?
H2SA C2S H2SC 109.5 . . ?
H2SB C2S H2SC 109.5 . . ?
C2 C3 C4 108.2(4) . . ?
C2 C3 C8 124.1(4) . . ?
C4 C3 C8 126.8(5) . . ?
C2 C3 Th1 75.4(2) . . ?
C4 C3 Th1 76.2(2) . . ?
C8 C3 Th1 122.9(3) . . ?
O1S C3S C4S 111.4(5) . . ?
O1S C3S H3SA 109.4 . . ?
C4S C3S H3SA 109.4 . . ?
O1S C3S H3SB 109.4 . . ?
C4S C3S H3SB 109.4 . . ?
H3SA C3S H3SB 108.0 . . ?
C5 C4 C3 107.6(4) . . ?
C5 C4 C9 125.0(5) . . ?
C3 C4 C9 126.9(5) . . ?
C5 C4 Th1 76.1(2) . . ?
C3 C4 Th1 75.0(2) . . ?
C9 C4 Th1 121.8(3) . . ?
C3S C4S H4SA 109.5 . . ?
C3S C4S H4SB 109.5 . . ?
H4SA C4S H4SB 109.5 . . ?
C3S C4S H4SC 109.5 . . ?
H4SA C4S H4SC 109.5 . . ?
H4SB C4S H4SC 109.5 . . ?
C4 C5 C1 108.5(4) . . ?
C4 C5 C10 127.5(4) . . ?
C1 C5 C10 123.5(4) . . ?
C4 C5 Th1 75.5(2) . . ?
C1 C5 Th1 74.1(2) . . ?
C10 C5 Th1 123.0(3) . . ?
C1 C6 H6A 109.5 . . ?
C1 C6 H6B 109.5 . . ?
H6A C6 H6B 109.5 . . ?
C1 C6 H6C 109.5 . . ?
H6A C6 H6C 109.5 . . ?
H6B C6 H6C 109.5 . . ?
C2 C7 H7A 109.5 . . ?
C2 C7 H7B 109.5 . . ?
H7A C7 H7B 109.5 . . ?
C2 C7 H7C 109.5 . . ?
H7A C7 H7C 109.5 . . ?
H7B C7 H7C 109.5 . . ?
C3 C8 H8B 109.5 . . ?
C3 C8 H8C 109.5 . . ?
H8B C8 H8C 109.5 . . ?
C3 C8 H8A 109.5 . . ?
H8B C8 H8A 109.5 . . ?
H8C C8 H8A 109.5 . . ?
C4 C9 H9A 109.5 . . ?
C4 C9 H9B 109.5 . . ?
H9A C9 H9B 109.5 . . ?
C4 C9 H9C 109.5 . . ?
H9A C9 H9C 109.5 . . ?
H9B C9 H9C 109.5 . . ?
C5 C10 H10A 109.5 . . ?
C5 C10 H10B 109.5 . . ?
H10A C10 H10B 109.5 . . ?
C5 C10 H10C 109.5 . . ?
H10A C10 H10C 109.5 . . ?
H10B C10 H10C 109.5 . . ?
C15 C11 C12 108.4(4) . . ?
C15 C11 C16 126.1(4) . . ?
C12 C11 C16 124.8(5) . . ?
C15 C11 Th1 76.4(2) . . ?
C12 C11 Th1 76.1(2) . . ?
C16 C11 Th1 121.2(3) . . ?
C11 C12 C13 107.7(4) . . ?
C11 C12 C17 124.8(4) . . ?
C13 C12 C17 126.0(5) . . ?
C11 C12 Th1 74.8(2) . . ?
C13 C12 Th1 76.4(2) . . ?
C17 C12 Th1 125.7(3) . . ?
C14 C13 C12 107.7(4) . . ?
C14 C13 C18 127.4(4) . . ?
C12 C13 C18 124.1(5) . . ?
C14 C13 Th1 75.6(2) . . ?
C12 C13 Th1 74.7(2) . . ?
C18 C13 Th1 123.5(3) . . ?
C13 C14 C15 108.5(4) . . ?
C13 C14 C19 127.9(4) . . ?
C15 C14 C19 123.2(4) . . ?
C13 C14 Th1 75.8(2) . . ?
C15 C14 Th1 75.0(2) . . ?
C19 C14 Th1 120.7(3) . . ?
C11 C15 C14 107.7(4) . . ?
C11 C15 C20 127.0(4) . . ?
C14 C15 C20 125.0(4) . . ?
C11 C15 Th1 74.7(2) . . ?
C14 C15 Th1 76.2(2) . . ?
C20 C15 Th1 119.5(3) . . ?
C11 C16 H16A 109.5 . . ?
C11 C16 H16B 109.5 . . ?
H16A C16 H16B 109.5 . . ?
C11 C16 H16C 109.5 . . ?
H16A C16 H16C 109.5 . . ?
H16B C16 H16C 109.5 . . ?
C12 C17 H17A 109.5 . . ?
C12 C17 H17B 109.5 . . ?
H17A C17 H17B 109.5 . . ?
C12 C17 H17C 109.5 . . ?
H17A C17 H17C 109.5 . . ?
H17B C17 H17C 109.5 . . ?
C13 C18 H18A 109.5 . . ?
C13 C18 H18B 109.5 . . ?
H18A C18 H18B 109.5 . . ?
C13 C18 H18C 109.5 . . ?
H18A C18 H18C 109.5 . . ?
H18B C18 H18C 109.5 . . ?
C14 C19 H19A 109.5 . . ?
C14 C19 H19B 109.5 . . ?
H19A C19 H19B 109.5 . . ?
C14 C19 H19C 109.5 . . ?
H19A C19 H19C 109.5 . . ?
H19B C19 H19C 109.5 . . ?
C15 C20 H20A 109.5 . . ?
C15 C20 H20B 109.5 . . ?
H20A C20 H20B 109.5 . . ?
C15 C20 H20C 109.5 . . ?
H20A C20 H20C 109.5 . . ?
H20B C20 H20C 109.5 . . ?
C25 C21 C22 108.8(4) . . ?
C25 C21 C26 125.4(4) . . ?
C22 C21 C26 125.0(4) . . ?
C25 C21 Th2 74.9(2) . . ?
C22 C21 Th2 75.1(2) . . ?
C26 C21 Th2 124.3(3) . . ?
C21 C22 C23 108.5(4) . . ?
C21 C22 C27 125.4(4) . . ?
C23 C22 C27 124.6(4) . . ?
C21 C22 Th2 76.4(2) . . ?
C23 C22 Th2 73.4(2) . . ?
C27 C22 Th2 127.1(3) . . ?
C24 C23 C22 107.8(3) . . ?
C24 C23 C28 126.7(4) . . ?
C22 C23 C28 124.6(4) . . ?
C24 C23 Th2 75.6(2) . . ?
C22 C23 Th2 77.5(2) . . ?
C28 C23 Th2 121.8(3) . . ?
C23 C24 C25 106.8(4) . . ?
C23 C24 C29 126.4(4) . . ?
C25 C24 C29 126.5(4) . . ?
C23 C24 Th2 75.2(2) . . ?
C25 C24 Th2 76.5(2) . . ?
C29 C24 Th2 119.1(3) . . ?
C21 C25 C24 108.0(3) . . ?
C21 C25 C30 130.9(5) . . ?
C24 C25 C30 120.9(5) . . ?
C21 C25 Th2 77.0(2) . . ?
C24 C25 Th2 73.7(2) . . ?
C30 C25 Th2 119.2(3) . . ?
C21 C26 H26A 109.5 . . ?
C21 C26 H26B 109.5 . . ?
H26A C26 H26B 109.5 . . ?
C21 C26 H26C 109.5 . . ?
H26A C26 H26C 109.5 . . ?
H26B C26 H26C 109.5 . . ?
C22 C27 H27A 109.5 . . ?
C22 C27 H27B 109.5 . . ?
H27A C27 H27B 109.5 . . ?
C22 C27 H27C 109.5 . . ?
H27A C27 H27C 109.5 . . ?
H27B C27 H27C 109.5 . . ?
C23 C28 H28A 109.5 . . ?
C23 C28 H28B 109.5 . . ?
H28A C28 H28B 109.5 . . ?
C23 C28 H28C 109.5 . . ?
H28A C28 H28C 109.5 . . ?
H28B C28 H28C 109.5 . . ?
C24 C29 H29A 109.5 . . ?
C24 C29 H29B 109.5 . . ?
H29A C29 H29B 109.5 . . ?
C24 C29 H29C 109.5 . . ?
H29A C29 H29C 109.5 . . ?
H29B C29 H29C 109.5 . . ?
C25 C30 H30A 109.5 . . ?
C25 C30 H30B 109.5 . . ?
H30A C30 H30B 109.5 . . ?
C25 C30 H30C 109.5 . . ?
H30A C30 H30C 109.5 . . ?
H30B C30 H30C 109.5 . . ?
C32 C31 C35 108.3(4) . . ?
C32 C31 C36 124.9(4) . . ?
C35 C31 C36 125.9(5) . . ?
C32 C31 Th2 75.6(2) . . ?
C35 C31 Th2 75.8(2) . . ?
C36 C31 Th2 123.3(3) . . ?
C31 C32 C33 107.7(3) . . ?
C31 C32 C37 126.0(4) . . ?
C33 C32 C37 125.3(5) . . ?
C31 C32 Th2 75.8(2) . . ?
C33 C32 Th2 74.5(2) . . ?
C37 C32 Th2 124.6(3) . . ?
C34 C33 C32 107.7(4) . . ?
C34 C33 C38 124.8(4) . . ?
C32 C33 C38 127.4(4) . . ?
C34 C33 Th2 77.2(2) . . ?
C32 C33 Th2 76.4(2) . . ?
C38 C33 Th2 116.7(3) . . ?
C35 C34 C33 108.7(3) . . ?
C35 C34 C39 127.1(4) . . ?
C33 C34 C39 123.7(4) . . ?
C35 C34 Th2 75.5(2) . . ?
C33 C34 Th2 74.1(2) . . ?
C39 C34 Th2 123.0(3) . . ?
C34 C35 C31 107.6(4) . . ?
C34 C35 C40 124.7(4) . . ?
C31 C35 C40 127.2(4) . . ?
C34 C35 Th2 76.0(2) . . ?
C31 C35 Th2 75.4(2) . . ?
C40 C35 Th2 121.2(3) . . ?
C31 C36 H36A 109.5 . . ?
C31 C36 H36B 109.5 . . ?
H36A C36 H36B 109.5 . . ?
C31 C36 H36C 109.5 . . ?
H36A C36 H36C 109.5 . . ?
H36B C36 H36C 109.5 . . ?
C32 C37 H37A 109.5 . . ?
C32 C37 H37B 109.5 . . ?
H37A C37 H37B 109.5 . . ?
C32 C37 H37C 109.5 . . ?
H37A C37 H37C 109.5 . . ?
H37B C37 H37C 109.5 . . ?
C33 C38 H38A 109.5 . . ?
C33 C38 H38B 109.5 . . ?
H38A C38 H38B 109.5 . . ?
C33 C38 H38C 109.5 . . ?
H38A C38 H38C 109.5 . . ?
H38B C38 H38C 109.5 . . ?
C34 C39 H39A 109.5 . . ?
C34 C39 H39B 109.5 . . ?
H39A C39 H39B 109.5 . . ?
C34 C39 H39C 109.5 . . ?
H39A C39 H39C 109.5 . . ?
H39B C39 H39C 109.5 . . ?
C35 C40 H40A 109.5 . . ?
C35 C40 H40B 109.5 . . ?
H40A C40 H40B 109.5 . . ?
C35 C40 H40C 109.5 . . ?
H40A C40 H40C 109.5 . . ?
H40B C40 H40C 109.5 . . ?
N1 C41 C42 124.7(4) . . ?
N1 C41 C46 118.1(4) . . ?
C42 C41 C46 117.1(4) . . ?
C43 C42 C41 120.4(5) . . ?
C43 C42 H42 119.8 . . ?
C41 C42 H42 119.8 . . ?
C44 C43 C42 121.7(5) . . ?
C44 C43 H43 119.1 . . ?
C42 C43 H43 119.1 . . ?
C43 C44 C45 118.7(5) . . ?
C43 C44 H44 120.6 . . ?
C45 C44 H44 120.6 . . ?
C44 C45 C46 121.0(5) . . ?
C44 C45 H45 119.5 . . ?
C46 C45 H45 119.5 . . ?
C45 C46 C41 121.0(5) . . ?
C45 C46 H46 119.5 . . ?
C41 C46 H46 119.5 . . ?
N2 C47 C52 124.8(4) . . ?
N2 C47 C48 117.9(4) . . ?
C52 C47 C48 117.3(4) . . ?
C49 C48 C47 121.3(4) . . ?
C49 C48 H48 119.3 . . ?
C47 C48 H48 119.3 . . ?
C50 C49 C48 120.4(4) . . ?
C50 C49 H49 119.8 . . ?
C48 C49 H49 119.8 . . ?
C51 C50 C49 119.3(4) . . ?
C51 C50 H50 120.4 . . ?
C49 C50 H50 120.4 . . ?
C50 C51 C52 121.1(4) . . ?
C50 C51 H51 119.4 . . ?
C52 C51 H51 119.4 . . ?
C51 C52 C47 120.5(4) . . ?
C51 C52 H52 119.8 . . ?
C47 C52 H52 119.8 . . ?
N3 C53 C54 124.8(4) . . ?
N3 C53 C58 118.3(4) . . ?
C54 C53 C58 116.9(4) . . ?
C55 C54 C53 121.0(4) . . ?
C55 C54 H54 119.5 . . ?
C53 C54 H54 119.5 . . ?
C56 C55 C54 120.9(5) . . ?
C56 C55 H55 119.5 . . ?
C54 C55 H55 119.5 . . ?
C57 C56 C55 119.3(4) . . ?
C57 C56 H56 120.4 . . ?
C55 C56 H56 120.4 . . ?
C56 C57 C58 120.7(4) . . ?
C56 C57 H57 119.7 . . ?
C58 C57 H57 119.7 . . ?
C57 C58 C53 121.2(4) . . ?
C57 C58 H58 119.4 . . ?
C53 C58 H58 119.4 . . ?
N4 C59 C64 124.8(4) . . ?
N4 C59 C60 117.9(4) . . ?
C64 C59 C60 117.2(4) . . ?
C61 C60 C59 120.9(4) . . ?
C61 C60 H60 119.5 . . ?
C59 C60 H60 119.5 . . ?
C60 C61 C62 121.3(5) . . ?
C60 C61 H61 119.4 . . ?
C62 C61 H61 119.4 . . ?
C63 C62 C61 118.1(4) . . ?
C63 C62 H62 120.9 . . ?
C61 C62 H62 120.9 . . ?
C62 C63 C64 122.2(5) . . ?
C62 C63 H63 118.9 . . ?
C64 C63 H63 118.9 . . ?
C63 C64 C59 120.2(4) . . ?
C63 C64 H64 119.9 . . ?
C59 C64 H64 119.9 . . ?
O1 C65 C66 107.3(4) . . ?
O1 C65 H65A 110.2 . . ?
C66 C65 H65A 110.2 . . ?
O1 C65 H65B 110.2 . . ?
C66 C65 H65B 110.2 . . ?
H65A C65 H65B 108.5 . . ?
C65 C66 C67 104.4(4) . . ?
C65 C66 H66A 110.9 . . ?
C67 C66 H66A 110.9 . . ?
C65 C66 H66B 110.9 . . ?
C67 C66 H66B 110.9 . . ?
H66A C66 H66B 108.9 . . ?
C68 C67 C66 104.0(5) . . ?
C68 C67 H67A 111.0 . . ?
C66 C67 H67A 111.0 . . ?
C68 C67 H67B 111.0 . . ?
C66 C67 H67B 111.0 . . ?
H67A C67 H67B 109.0 . . ?
O1 C68 C67 103.9(4) . . ?
O1 C68 H68A 111.0 . . ?
C67 C68 H68A 111.0 . . ?
O1 C68 H68B 111.0 . . ?
C67 C68 H68B 111.0 . . ?
H68A C68 H68B 109.0 . . ?
O2 C69 C70 107.6(4) . . ?
O2 C69 H69A 110.2 . . ?
C70 C69 H69A 110.2 . . ?
O2 C69 H69B 110.2 . . ?
C70 C69 H69B 110.2 . . ?
H69A C69 H69B 108.5 . . ?
C69 C70 C71 104.4(4) . . ?
C69 C70 H70A 110.9 . . ?
C71 C70 H70A 110.9 . . ?
C69 C70 H70B 110.9 . . ?
C71 C70 H70B 110.9 . . ?
H70A C70 H70B 108.9 . . ?
C72 C71 C70 104.5(5) . . ?
C72 C71 H71A 110.8 . . ?
C70 C71 H71A 110.8 . . ?
C72 C71 H71B 110.8 . . ?
C70 C71 H71B 110.8 . . ?
H71A C71 H71B 108.9 . . ?
O2 C72 C71 102.7(4) . . ?
O2 C72 H72A 111.2 . . ?
C71 C72 H72A 111.2 . . ?
O2 C72 H72B 111.2 . . ?
C71 C72 H72B 111.2 . . ?
H72A C72 H72B 109.1 . . ?

_refine_diff_density_max         3.074
_refine_diff_density_min         -1.351
_refine_diff_density_rms         0.118

_shelx_res_file                  
; 
TITL s1_a.res in P-1 
    s1.res 
    created by SHELXL-2019/3 at 10:22:15 on 07-Nov-2025 
REM Old TITL s1 in P-1 #2 
REM SHELXT solution in P-1 
REM R1 0.084, Rweak 0.002, Alpha 0.078, Orientation as input 
REM Formula found by SHELXT: C73 N10 Th2 
CELL 0.71073 10.7992 18.7301 19.859 64.432 76.131 81.67 
ZERR 4 0.0005 0.0009 0.001 0.002 0.002 0.002 
LATT 1 
SFAC C H N O Th 
UNIT 152 212 8 6 4 
  
L.S. 20 
PLAN  80 
SIZE 0.04 0.04 0.08 
TEMP -100.15 
BOND $H 
list 4 
fmap 2 
acta 
OMIT 1 1 1 
OMIT 0 -6 1 
OMIT 0 2 1 
OMIT 1 1 0 
OMIT 0 0 2 
OMIT 0 2 0 
REM <olex2.extras> 
REM <HklSrc "%.\\s1.hkl"> 
REM </olex2.extras> 
  
WGHT    0.007500   10.665701 
FVAR       0.07440 
TH1   5    0.569538    0.829299    0.241574    11.00000    0.03004    0.02545 = 
         0.02588   -0.01256   -0.00954    0.00478 
TH2   5    0.120633    0.335389    0.261049    11.00000    0.02284    0.02348 = 
         0.02578   -0.01251   -0.00660    0.00251 
O1    4    0.404303    0.878835    0.328740    11.00000    0.03548    0.03929 = 
         0.04115   -0.02389   -0.00952    0.00724 
O1S   4    0.205843    0.779615   -0.044293    11.00000    0.07795    0.12726 = 
         0.12682   -0.08877   -0.02057    0.00548 
O2    4   -0.079687    0.386187    0.327359    11.00000    0.03211    0.03980 = 
         0.03930   -0.02102   -0.00386    0.00756 
N1    3    0.437812    0.723602    0.283316    11.00000    0.03048    0.03238 = 
         0.03872   -0.01931   -0.00610    0.00383 
N2    3    0.569255    0.703354    0.252741    11.00000    0.02900    0.03607 = 
         0.04823   -0.02907   -0.00869    0.00541 
N3    3    0.162525    0.256306    0.382815    11.00000    0.03542    0.03279 = 
         0.02797   -0.01726   -0.00735    0.00802 
N4    3    0.236841    0.227892    0.326136    11.00000    0.03112    0.03452 = 
         0.03123   -0.01825   -0.01132    0.01211 
C1    1    0.704305    0.768235    0.362226    11.00000    0.03419    0.03142 = 
         0.03322   -0.01063   -0.01745    0.00123 
C1S   1    0.116040    0.808073   -0.095224    11.00000    0.08649    0.09206 = 
         0.11087   -0.05505   -0.03750   -0.00677 
AFIX  23 
H1SA  2    0.086206    0.762756   -0.099217    11.00000   -1.20000 
H1SB  2    0.158700    0.844030   -0.146676    11.00000   -1.20000 
AFIX   0 
  
C2    1    0.706401    0.851242    0.336105    11.00000    0.03909    0.03173 = 
         0.03725   -0.01685   -0.01954    0.00495 
C2S   1    0.007778    0.849976   -0.066646    11.00000    0.06054    0.11011 = 
         0.13177   -0.05425    0.00498   -0.01678 
AFIX 137 
H2SA  2   -0.053211    0.868185   -0.100831    11.00000   -1.50000 
H2SB  2    0.037324    0.895718   -0.064218    11.00000   -1.50000 
H2SC  2   -0.033897    0.814327   -0.015589    11.00000   -1.50000 
AFIX   0 
  
C3    1    0.785736    0.880768    0.263828    11.00000    0.03920    0.03740 = 
         0.04134   -0.01055   -0.01758   -0.00312 
C3S   1    0.301758    0.728812   -0.059179    11.00000    0.10426    0.06282 = 
         0.07423   -0.03587   -0.00842    0.00538 
AFIX  23 
H3SA  2    0.348938    0.754956   -0.112270    11.00000   -1.20000 
H3SB  2    0.264282    0.681086   -0.054077    11.00000   -1.20000 
AFIX   0 
  
C4    1    0.835367    0.815882    0.244889    11.00000    0.02552    0.06080 = 
         0.04387   -0.02511   -0.00881    0.00364 
C4S   1    0.390545    0.705104   -0.007034    11.00000    0.07030    0.10336 = 
         0.09404   -0.06200   -0.01439   -0.00692 
AFIX 137 
H4SA  2    0.435027    0.751431   -0.016111    11.00000   -1.50000 
H4SB  2    0.453037    0.664955   -0.015763    11.00000   -1.50000 
H4SC  2    0.342988    0.683063    0.045669    11.00000   -1.50000 
AFIX   0 
  
C5    1    0.786701    0.746760    0.306242    11.00000    0.03579    0.03495 = 
         0.04807   -0.02136   -0.02150    0.01244 
C6    1    0.639243    0.711674    0.438797    11.00000    0.05878    0.05294 = 
         0.04152   -0.00462   -0.02289   -0.00673 
AFIX 137 
H6A   2    0.703578    0.679534    0.468427    11.00000   -1.50000 
H6B   2    0.587532    0.676983    0.432408    11.00000   -1.50000 
H6C   2    0.584028    0.741481    0.465679    11.00000   -1.50000 
AFIX   0 
C7    1    0.650656    0.897177    0.383243    11.00000    0.05099    0.05636 = 
         0.06723   -0.04313   -0.02988    0.01550 
AFIX 137 
H7A   2    0.628433    0.951669    0.349831    11.00000   -1.50000 
H7B   2    0.713421    0.897707    0.411392    11.00000   -1.50000 
H7C   2    0.573726    0.872139    0.419275    11.00000   -1.50000 
AFIX   0 
C8    1    0.827706    0.965462    0.221498    11.00000    0.08015    0.04788 = 
         0.05920   -0.00098   -0.02864   -0.02617 
AFIX 137 
H8B   2    0.887335    0.971295    0.173871    11.00000   -1.50000 
H8C   2    0.869993    0.978122    0.253236    11.00000   -1.50000 
H8A   2    0.752891    1.001660    0.210052    11.00000   -1.50000 
AFIX   0 
C9    1    0.937132    0.817915    0.177229    11.00000    0.04175    0.11794 = 
         0.05436   -0.03961   -0.00214    0.00106 
AFIX 137 
H9A   2    0.908004    0.791149    0.151337    11.00000   -1.50000 
H9B   2    1.015727    0.790831    0.194531    11.00000   -1.50000 
H9C   2    0.953789    0.873088    0.141856    11.00000   -1.50000 
AFIX   0 
C10   1    0.826345    0.662157    0.318414    11.00000    0.06446    0.04760 = 
         0.08285   -0.03874   -0.04180    0.02538 
AFIX 137 
H10A  2    0.869330    0.637056    0.361887    11.00000   -1.50000 
H10B  2    0.884873    0.661335    0.272623    11.00000   -1.50000 
H10C  2    0.750589    0.633113    0.328641    11.00000   -1.50000 
AFIX   0 
C11   1    0.579087    0.879423    0.084724    11.00000    0.05836    0.04399 = 
         0.02496   -0.01595   -0.01535    0.01343 
C12   1    0.621506    0.945160    0.089401    11.00000    0.05381    0.04175 = 
         0.02466   -0.00572   -0.01235    0.00097 
C13   1    0.514723    0.979251    0.124966    11.00000    0.06033    0.03212 = 
         0.02866   -0.01046   -0.01989    0.01231 
C14   1    0.408024    0.934566    0.141663    11.00000    0.05030    0.04066 = 
         0.03159   -0.01730   -0.02225    0.01753 
C15   1    0.447424    0.872999    0.116661    11.00000    0.05289    0.04358 = 
         0.02970   -0.01798   -0.02229    0.01194 
C16   1    0.657893    0.833223    0.041553    11.00000    0.07094    0.06166 = 
         0.02924   -0.02348   -0.00808    0.01669 
AFIX 137 
H16A  2    0.742374    0.819076    0.055058    11.00000   -1.50000 
H16B  2    0.667380    0.865779   -0.013307    11.00000   -1.50000 
H16C  2    0.615013    0.784863    0.054920    11.00000   -1.50000 
AFIX   0 
C17   1    0.746854    0.982186    0.047755    11.00000    0.06877    0.06489 = 
         0.03445   -0.00477   -0.00984   -0.00758 
AFIX 137 
H17A  2    0.763148    1.017611    0.069004    11.00000   -1.50000 
H17B  2    0.744415    1.012589   -0.006346    11.00000   -1.50000 
H17C  2    0.815121    0.940617    0.053321    11.00000   -1.50000 
AFIX   0 
C18   1    0.515176    1.057015    0.130338    11.00000    0.08799    0.03505 = 
         0.05043   -0.01686   -0.02701    0.00916 
AFIX 137 
H18A  2    0.430831    1.068757    0.156418    11.00000   -1.50000 
H18B  2    0.535367    1.099286    0.079005    11.00000   -1.50000 
H18C  2    0.579626    1.053591    0.159085    11.00000   -1.50000 
AFIX   0 
C19   1    0.270357    0.951701    0.172557    11.00000    0.05646    0.06927 = 
         0.05174   -0.03548   -0.03040    0.02981 
AFIX 137 
H19A  2    0.242542    0.909614    0.223108    11.00000   -1.50000 
H19B  2    0.216773    0.953949    0.138174    11.00000   -1.50000 
H19C  2    0.262486    1.002651    0.176423    11.00000   -1.50000 
AFIX   0 
C20   1    0.360374    0.816951    0.117916    11.00000    0.06460    0.05502 = 
         0.04979   -0.02637   -0.03275    0.00953 
AFIX 137 
H20A  2    0.410016    0.769612    0.115679    11.00000   -1.50000 
H20B  2    0.318703    0.842887    0.073929    11.00000   -1.50000 
H20C  2    0.295384    0.801643    0.164962    11.00000   -1.50000 
AFIX   0 
  
C21   1    0.181876    0.499165    0.183011    11.00000    0.03558    0.03034 = 
         0.03897   -0.01916   -0.00267   -0.00501 
C22   1    0.270386    0.460794    0.143308    11.00000    0.02979    0.02795 = 
         0.03607   -0.01390   -0.00349   -0.00821 
C23   1    0.353320    0.409819    0.191815    11.00000    0.02527    0.02934 = 
         0.03950   -0.01673   -0.00340   -0.00430 
C24   1    0.317245    0.418052    0.261587    11.00000    0.03239    0.04281 = 
         0.04064   -0.01904   -0.00848   -0.01235 
C25   1    0.208178    0.474605    0.254868    11.00000    0.03029    0.06893 = 
         0.06367   -0.06036    0.02269   -0.03347 
C26   1    0.089161    0.566116    0.148245    11.00000    0.04198    0.03136 = 
         0.07999   -0.01258   -0.00429    0.00342 
AFIX 137 
H26A  2    0.136528    0.611334    0.108211    11.00000   -1.50000 
H26B  2    0.036793    0.581928    0.187687    11.00000   -1.50000 
H26C  2    0.033881    0.548616    0.126233    11.00000   -1.50000 
AFIX   0 
C27   1    0.293282    0.483573    0.059156    11.00000    0.04787    0.04462 = 
         0.03973   -0.01230   -0.00379   -0.01256 
AFIX 137 
H27A  2    0.318196    0.436116    0.049107    11.00000   -1.50000 
H27B  2    0.361721    0.521057    0.033070    11.00000   -1.50000 
H27C  2    0.214876    0.508419    0.040349    11.00000   -1.50000 
AFIX   0 
C28   1    0.471730    0.367646    0.166843    11.00000    0.02561    0.04597 = 
         0.06928   -0.02878   -0.00006    0.00166 
AFIX 137 
H28A  2    0.500507    0.326087    0.211711    11.00000   -1.50000 
H28B  2    0.538891    0.405545    0.137168    11.00000   -1.50000 
H28C  2    0.453215    0.343731    0.135324    11.00000   -1.50000 
AFIX   0 
C29   1    0.387240    0.381923    0.326953    11.00000    0.05702    0.06998 = 
         0.05529   -0.02039   -0.02693   -0.02118 
AFIX 137 
H29A  2    0.325667    0.359811    0.375073    11.00000   -1.50000 
H29B  2    0.433939    0.422817    0.327366    11.00000   -1.50000 
H29C  2    0.447558    0.339682    0.320861    11.00000   -1.50000 
AFIX   0 
C30   1    0.150519    0.501801    0.317817    11.00000    0.05978    0.08100 = 
         0.08245   -0.06336    0.01024   -0.02069 
AFIX 137 
H30A  2    0.084642    0.543802    0.301168    11.00000   -1.50000 
H30B  2    0.217418    0.522188    0.329591    11.00000   -1.50000 
H30C  2    0.112194    0.457008    0.363418    11.00000   -1.50000 
AFIX   0 
C31   1    0.013745    0.335204    0.143646    11.00000    0.05211    0.02552 = 
         0.04087   -0.00952   -0.02580   -0.00143 
C32   1   -0.082464    0.306705    0.209315    11.00000    0.02831    0.03911 = 
         0.05988   -0.02931   -0.02174    0.00738 
C33   1   -0.039436    0.231012    0.258596    11.00000    0.03184    0.03231 = 
         0.03393   -0.01360   -0.01051   -0.00715 
C34   1    0.080394    0.212533    0.221228    11.00000    0.03488    0.02468 = 
         0.03962   -0.01630   -0.01462    0.00038 
C35   1    0.115311    0.276915    0.151243    11.00000    0.03877    0.03319 = 
         0.02796   -0.01752   -0.00575   -0.00582 
C36   1   -0.000297    0.408109    0.072371    11.00000    0.10307    0.03963 = 
         0.05414   -0.00206   -0.05164   -0.00466 
AFIX 137 
H36A  2   -0.028185    0.453622    0.085282    11.00000   -1.50000 
H36B  2   -0.063857    0.399884    0.048818    11.00000   -1.50000 
H36C  2    0.082010    0.418288    0.036607    11.00000   -1.50000 
AFIX   0 
C37   1   -0.215736    0.341962    0.219248    11.00000    0.04062    0.08733 = 
         0.11634   -0.07002   -0.04450    0.02728 
AFIX 137 
H37A  2   -0.249419    0.329098    0.273381    11.00000   -1.50000 
H37B  2   -0.270049    0.320207    0.200252    11.00000   -1.50000 
H37C  2   -0.214861    0.399631    0.190604    11.00000   -1.50000 
AFIX   0 
C38   1   -0.111675    0.175461    0.334870    11.00000    0.05217    0.06225 = 
         0.05059   -0.01717   -0.00059   -0.02633 
AFIX 137 
H38A  2   -0.064236    0.165624    0.374616    11.00000   -1.50000 
H38B  2   -0.121314    0.125218    0.332883    11.00000   -1.50000 
H38C  2   -0.196217    0.199596    0.346464    11.00000   -1.50000 
AFIX   0 
C39   1    0.147561    0.132067    0.249242    11.00000    0.04983    0.02921 = 
         0.06332   -0.02345   -0.02376    0.00745 
AFIX 137 
H39A  2    0.230039    0.133211    0.214912    11.00000   -1.50000 
H39B  2    0.094993    0.092886    0.250450    11.00000   -1.50000 
H39C  2    0.161436    0.117650    0.300627    11.00000   -1.50000 
AFIX   0 
C40   1    0.231899    0.277202    0.091585    11.00000    0.05991    0.06693 = 
         0.04717   -0.03751    0.00695   -0.01687 
AFIX 137 
H40A  2    0.238742    0.329888    0.049308    11.00000   -1.50000 
H40B  2    0.224568    0.237880    0.072648    11.00000   -1.50000 
H40C  2    0.308219    0.264026    0.113996    11.00000   -1.50000 
AFIX   0 
  
C41   1    0.371435    0.662613    0.344881    11.00000    0.03882    0.03590 = 
         0.03488   -0.02339   -0.00290   -0.00205 
C42   1    0.426725    0.589288    0.387505    11.00000    0.05967    0.03650 = 
         0.04118   -0.01937   -0.01274    0.00341 
AFIX  43 
H42   2    0.516102    0.578965    0.375163    11.00000   -1.20000 
AFIX   0 
C43   1    0.351660    0.531522    0.447753    11.00000    0.09978    0.03425 = 
         0.04042   -0.01153   -0.01521   -0.00435 
AFIX  43 
H43   2    0.391045    0.482263    0.476162    11.00000   -1.20000 
AFIX   0 
C44   1    0.222717    0.543702    0.467205    11.00000    0.09561    0.05051 = 
         0.04415   -0.02174    0.00574   -0.02880 
AFIX  43 
H44   2    0.172977    0.503774    0.508927    11.00000   -1.20000 
AFIX   0 
C45   1    0.166364    0.614744    0.425314    11.00000    0.05441    0.06419 = 
         0.05574   -0.04107    0.00784   -0.02602 
AFIX  43 
H45   2    0.076670    0.623733    0.438021    11.00000   -1.20000 
AFIX   0 
C46   1    0.238547    0.673607    0.364678    11.00000    0.04721    0.03852 = 
         0.04239   -0.02418   -0.00324   -0.00713 
AFIX  43 
H46   2    0.197393    0.722072    0.336141    11.00000   -1.20000 
AFIX   0 
C47   1    0.586455    0.658264    0.210985    11.00000    0.03674    0.02682 = 
         0.03348   -0.01410   -0.01048    0.00333 
C48   1    0.710617    0.649423    0.171551    11.00000    0.03966    0.03845 = 
         0.03893   -0.01874   -0.00952    0.00319 
AFIX  43 
H48   2    0.778756    0.674033    0.174667    11.00000   -1.20000 
AFIX   0 
C49   1    0.735356    0.605675    0.128412    11.00000    0.05091    0.04406 = 
         0.03640   -0.02098   -0.00660    0.01115 
AFIX  43 
H49   2    0.819593    0.601505    0.101438    11.00000   -1.20000 
AFIX   0 
C50   1    0.638463    0.567996    0.124259    11.00000    0.07102    0.03443 = 
         0.03158   -0.01881   -0.01101    0.00598 
AFIX  43 
H50   2    0.655727    0.537529    0.094967    11.00000   -1.20000 
AFIX   0 
C51   1    0.516575    0.575043    0.163015    11.00000    0.05996    0.03143 = 
         0.03929   -0.01683   -0.01036   -0.00847 
AFIX  43 
H51   2    0.449732    0.549159    0.160250    11.00000   -1.20000 
AFIX   0 
C52   1    0.489575    0.619425    0.206171    11.00000    0.04200    0.02904 = 
         0.03482   -0.01312   -0.00614   -0.00168 
AFIX  43 
H52   2    0.404798    0.623416    0.232569    11.00000   -1.20000 
AFIX   0 
  
C53   1    0.114543    0.198328    0.454187    11.00000    0.03021    0.03715 = 
         0.03009   -0.01325   -0.01485    0.00768 
C54   1    0.110132    0.117957    0.470650    11.00000    0.04227    0.03661 = 
         0.03878   -0.01503   -0.01507    0.00459 
AFIX  43 
H54   2    0.139310    0.100382    0.430997    11.00000   -1.20000 
AFIX   0 
C55   1    0.063760    0.063610    0.544042    11.00000    0.04943    0.03781 = 
         0.05480   -0.01087   -0.02030   -0.00187 
AFIX  43 
H55   2    0.060825    0.009516    0.553750    11.00000   -1.20000 
AFIX   0 
C56   1    0.021955    0.087010    0.602970    11.00000    0.04185    0.05565 = 
         0.03969   -0.00238   -0.01294   -0.00338 
AFIX  43 
H56   2   -0.009684    0.049426    0.652992    11.00000   -1.20000 
AFIX   0 
C57   1    0.026538    0.165501    0.588559    11.00000    0.03316    0.06851 = 
         0.03190   -0.01844   -0.00979    0.00657 
AFIX  43 
H57   2   -0.001460    0.181941    0.629034    11.00000   -1.20000 
AFIX   0 
C58   1    0.071600    0.220745    0.515581    11.00000    0.03329    0.04360 = 
         0.03194   -0.01730   -0.01148    0.00891 
AFIX  43 
H58   2    0.073616    0.274663    0.506726    11.00000   -1.20000 
AFIX   0 
C59   1    0.354309    0.189298    0.337416    11.00000    0.03071    0.03310 = 
         0.04326   -0.02069   -0.01255    0.00580 
C60   1    0.431490    0.171241    0.278351    11.00000    0.03184    0.03868 = 
         0.04870   -0.02408   -0.00902    0.00399 
AFIX  43 
H60   2    0.403351    0.187647    0.231838    11.00000   -1.20000 
AFIX   0 
C61   1    0.547449    0.130053    0.286985    11.00000    0.03237    0.04603 = 
         0.07908   -0.04040   -0.00739    0.00110 
AFIX  43 
H61   2    0.598908    0.119779    0.245776    11.00000   -1.20000 
AFIX   0 
C62   1    0.590174    0.103477    0.354326    11.00000    0.03706    0.04938 = 
         0.10935   -0.04804   -0.03486    0.01468 
AFIX  43 
H62   2    0.668951    0.073759    0.360503    11.00000   -1.20000 
AFIX   0 
C63   1    0.515808    0.121147    0.412033    11.00000    0.05209    0.05698 = 
         0.08217   -0.03718   -0.04567    0.01703 
AFIX  43 
H63   2    0.544391    0.103334    0.458601    11.00000   -1.20000 
AFIX   0 
C64   1    0.400586    0.164024    0.404771    11.00000    0.04050    0.04978 = 
         0.05450   -0.02830   -0.02644    0.01303 
AFIX  43 
H64   2    0.352606    0.176412    0.445492    11.00000   -1.20000 
AFIX   0 
  
C65   1    0.373717    0.959091    0.322961    11.00000    0.08459    0.04177 = 
         0.04877   -0.02737   -0.03354    0.02702 
AFIX  23 
H65A  2    0.311716    0.986031    0.289103    11.00000   -1.20000 
H65B  2    0.451817    0.989772    0.301656    11.00000   -1.20000 
AFIX   0 
C66   1    0.316563    0.953390    0.402889    11.00000    0.06830    0.07438 = 
         0.06112   -0.04942   -0.02576    0.03479 
AFIX  23 
H66A  2    0.235918    0.986061    0.403537    11.00000   -1.20000 
H66B  2    0.376922    0.971196    0.422336    11.00000   -1.20000 
AFIX   0 
C67   1    0.290594    0.859804    0.453551    11.00000    0.06466    0.08009 = 
         0.07204   -0.04595   -0.00938    0.00079 
AFIX  23 
H67A  2    0.350861    0.834677    0.488788    11.00000   -1.20000 
H67B  2    0.202134    0.852420    0.483479    11.00000   -1.20000 
AFIX   0 
C68   1    0.312411    0.825052    0.394302    11.00000    0.04261    0.08928 = 
         0.14109   -0.09917    0.01876   -0.01353 
AFIX  23 
H68A  2    0.349219    0.770083    0.414397    11.00000   -1.20000 
H68B  2    0.231491    0.825248    0.379065    11.00000   -1.20000 
AFIX   0 
  
C69   1   -0.151627    0.461172    0.295390    11.00000    0.03914    0.03263 = 
         0.08004   -0.02247   -0.00739    0.00991 
AFIX  23 
H69A  2   -0.152934    0.474725    0.241541    11.00000   -1.20000 
H69B  2   -0.111515    0.504274    0.297487    11.00000   -1.20000 
AFIX   0 
C70   1   -0.285850    0.451458    0.342055    11.00000    0.03883    0.05265 = 
         0.11275   -0.03501    0.00426    0.01062 
AFIX  23 
H70A  2   -0.348076    0.456042    0.310846    11.00000   -1.20000 
H70B  2   -0.309293    0.491912    0.363107    11.00000   -1.20000 
AFIX   0 
C71   1   -0.282028    0.364428    0.408786    11.00000    0.05667    0.08074 = 
         0.08684   -0.04075    0.00506    0.00311 
AFIX  23 
H71A  2   -0.327781    0.364337    0.458393    11.00000   -1.20000 
H71B  2   -0.321432    0.326606    0.398437    11.00000   -1.20000 
AFIX   0 
C72   1   -0.140047    0.342855    0.408776    11.00000    0.06896    0.11424 = 
         0.05724   -0.04381   -0.02027    0.05945 
AFIX  23 
H72A  2   -0.109745    0.360970    0.441819    11.00000   -1.20000 
H72B  2   -0.122217    0.284979    0.426044    11.00000   -1.20000 
AFIX   0 
HKLF 4 
  
  
  
  
REM  s1_a.res in P-1 
REM wR2 = 0.0622, GooF = S = 1.077, Restrained GooF = 1.077 for all data 
REM R1 = 0.0296 for 13721 Fo > 4sig(Fo) and 0.0494 for all 17463 data 
REM 788 parameters refined using 0 restraints 
  
END 
  
WGHT      0.0076     10.6566 
  
REM Highest difference peak  3.074,  deepest hole -1.351,  1-sigma level  0.118 
Q1    1   0.6720  0.8411  0.2780  11.00000  0.05    3.07 
Q2    1   0.0230  0.3243  0.2239  11.00000  0.05    2.56 
Q3    1   0.7454  1.0099  0.2542  11.00000  0.05    2.41 
Q4    1   0.1884  0.4999  0.2393  11.00000  0.05    1.26 
Q5    1  -0.1906  0.3087  0.4534  11.00000  0.05    1.09 
Q6    1   0.2768  0.8515  0.3499  11.00000  0.05    1.06 
Q7    1  -0.0809  0.3824  0.4044  11.00000  0.05    0.99 
Q8    1   0.2767  0.7871  0.4426  11.00000  0.05    0.94 
Q9    1   0.1893  0.4694  0.2905  11.00000  0.05    0.78 
Q10   1   0.3241  0.8371  0.3995  11.00000  0.05    0.78 
Q11   1   0.4786  0.8168  0.2324  11.00000  0.05    0.76 
Q12   1   0.2679  0.4639  0.2514  11.00000  0.05    0.74 
Q13   1   0.1812  0.4433  0.2632  11.00000  0.05    0.72 
Q14   1   0.7780  0.8560  0.3192  11.00000  0.05    0.68 
Q15   1   0.1135  0.5008  0.2069  11.00000  0.05    0.62 
Q16   1   0.2257  0.3616  0.2617  11.00000  0.05    0.62 
Q17   1   0.1943  0.8237 -0.2311  11.00000  0.05    0.61 
Q18   1   0.2320  0.8186 -0.1058  11.00000  0.05    0.60 
Q19   1   0.3674  0.6815  0.2500  11.00000  0.05    0.59 
Q20   1   0.6645  0.8386  0.2317  11.00000  0.05    0.58 
Q21   1   0.3483  1.0014  0.3882  11.00000  0.05    0.57 
Q22   1   0.8036  1.0112  0.1614  11.00000  0.05    0.55 
Q23   1   0.1360  0.7396 -0.0426  11.00000  0.05    0.54 
Q24   1  -0.0374  0.3801  0.2115  11.00000  0.05    0.54 
Q25   1   0.6347  0.7996  0.3375  11.00000  0.05    0.53 
Q26   1   0.0196  0.2957  0.2828  11.00000  0.05    0.52 
Q27   1   0.6267  0.7882  0.2990  11.00000  0.05    0.52 
Q28   1   0.8398  1.0217  0.2508  11.00000  0.05    0.52 
Q29   1   0.1418  0.3334  0.3195  11.00000  0.05    0.51 
Q30   1  -0.0914  0.3084  0.1794  11.00000  0.05    0.51 
Q31   1   0.2603  0.3203  0.3197  11.00000  0.05    0.50 
Q32   1   0.8283  1.0323  0.2623  11.00000  0.05    0.50 
Q33   1   0.0863  0.2782  0.2534  11.00000  0.05    0.50 
Q34   1  -0.0182  0.2678  0.2586  11.00000  0.05    0.49 
Q35   1   0.6007  0.8760  0.2530  11.00000  0.05    0.49 
Q36   1   0.7655  0.8493  0.2425  11.00000  0.05    0.49 
Q37   1   0.1001  0.3653  0.2045  11.00000  0.05    0.49 
Q38   1   0.5178  0.7962  0.2181  11.00000  0.05    0.48 
Q39   1   0.0151  0.3696  0.2407  11.00000  0.05    0.48 
Q40   1   0.5783  0.8133  0.3023  11.00000  0.05    0.47 
Q41   1   0.0832  0.3226  0.2635  11.00000  0.05    0.47 
Q42   1  -0.0819  0.3799  0.2681  11.00000  0.05    0.47 
Q43   1   0.4676  0.9399  0.1732  11.00000  0.05    0.47 
Q44   1   0.6220  0.7123  0.2729  11.00000  0.05    0.47 
Q45   1   0.1489  0.7871  0.0193  11.00000  0.05    0.47 
Q46   1   0.1903  0.4670  0.3383  11.00000  0.05    0.46 
Q47   1  -0.0417  0.2807  0.2657  11.00000  0.05    0.45 
Q48   1   0.0665  0.3227  0.1693  11.00000  0.05    0.45 
Q49   1   0.0588  0.7720 -0.0403  11.00000  0.05    0.45 
Q50   1   0.7212  0.7827  0.2964  11.00000  0.05    0.45 
Q51   1   0.7285  0.9562  0.3091  11.00000  0.05    0.44 
Q52   1   0.5393  0.8452  0.1809  11.00000  0.05    0.44 
Q53   1   0.0322  0.7605 -0.0024  11.00000  0.05    0.44 
Q54   1   0.6026  0.6996  0.2962  11.00000  0.05    0.43 
Q55   1   0.6394  0.8325  0.1985  11.00000  0.05    0.43 
Q56   1  -0.3059  0.4239  0.3673  11.00000  0.05    0.43 
Q57   1   0.0571  0.3501  0.1620  11.00000  0.05    0.43 
Q58   1   0.7973  0.9922  0.2983  11.00000  0.05    0.43 
Q59   1   0.5518  0.6815  0.2330  11.00000  0.05    0.43 
Q60   1   0.1988  0.2823  0.0422  11.00000  0.05    0.43 
Q61   1   0.2362  0.2810  0.3883  11.00000  0.05    0.42 
Q62   1   0.4384  0.6638  0.2837  11.00000  0.05    0.42 
Q63   1   0.0590  0.2815  0.3228  11.00000  0.05    0.42 
Q64   1   0.5069  0.7154  0.3093  11.00000  0.05    0.42 
Q65   1   0.7747  0.7610  0.3382  11.00000  0.05    0.42 
Q66   1   0.3180  0.9298  0.4192  11.00000  0.05    0.42 
Q67   1   0.1723  0.3082  0.2099  11.00000  0.05    0.42 
Q68   1   0.6695  0.7122  0.4732  11.00000  0.05    0.42 
Q69   1   0.6369  0.8879  0.2989  11.00000  0.05    0.42 
Q70   1   0.5757  0.8637  0.2855  11.00000  0.05    0.42 
Q71   1   0.7056  0.9180  0.4019  11.00000  0.05    0.41 
Q72   1   0.5453  0.6897  0.4342  11.00000  0.05    0.41 
Q73   1   0.2596  0.3803  0.2876  11.00000  0.05    0.41 
Q74   1   0.4739  0.6568  0.2399  11.00000  0.05    0.41 
Q75   1   0.6600  1.0174  0.2292  11.00000  0.05    0.41 
Q76   1   0.8172  0.9705  0.2594  11.00000  0.05    0.41 
Q77   1   0.5179  0.6571  0.2992  11.00000  0.05    0.41 
Q78   1   0.7455  0.8750  0.2338  11.00000  0.05    0.41 
Q79   1   0.6995  1.0653  0.2290  11.00000  0.05    0.41 
Q80   1   0.4936  0.8020  0.3034  11.00000  0.05    0.40 
;
_shelx_res_checksum              78386
_exptl_crystal_recrystallization_method 
'Re-crystallisation from solvent: diethyl ether, pentane'
_chemical_properties_physical    Air-sensitive,Moisture-sensitive,Radioactive
####################################################################### 
# 
# This file contains crystal structure data downloaded from the 
# Cambridge Structural Database (CSD) hosted by the Cambridge 
# Crystallographic Data Centre (CCDC).
# 
# Full information about CCDC data access policies and citation 
# guidelines are available at http://www.ccdc.cam.ac.uk/access/V1 
# 
# Audit and citation data items may have been added by the CCDC. 
# Please retain this information to preserve the provenance of 
# this file and to allow appropriate attribution of the data. 
# 
#######################################################################

data_6
_database_code_depnum_ccdc_archive 'CCDC 2501697'
loop_
_audit_author_name
_audit_author_address
'Steven Kelley'
;University of Missouri
United States of America
;
_audit_update_record             
;
2025-11-10 deposited with the CCDC.	2026-03-10 downloaded from the CCDC.
;
_audit_creation_date             2025-09-30
_audit_creation_method           
;
Olex2 1.5
(compiled 2025.07.13 svn.rb7424aed for OlexSys, GUI svn.r7311)
;
_shelx_SHELXL_version_number     2019/3
_chemical_name_common            ?
_chemical_name_systematic        ?
_chemical_formula_moiety         'C42 H55 Al N2 U'
_chemical_formula_sum            'C42 H55 Al N2 U'
_chemical_formula_weight         852.89
_chemical_melting_point          ?
loop_
_atom_type_symbol
_atom_type_description
_atom_type_scat_dispersion_real
_atom_type_scat_dispersion_imag
_atom_type_scat_source
C C 0.0033 0.0016 'International Tables Vol C Tables 4.2.6.8 and 6.1.1.4'
H H 0.0000 0.0000 'International Tables Vol C Tables 4.2.6.8 and 6.1.1.4'
N N 0.0061 0.0033 'International Tables Vol C Tables 4.2.6.8 and 6.1.1.4'
Al Al 0.0645 0.0514 'International Tables Vol C Tables 4.2.6.8 and 6.1.1.4'
U U -9.6767 9.6646 'International Tables Vol C Tables 4.2.6.8 and 6.1.1.4'

_shelx_space_group_comment       
;
The symmetry employed for this shelxl refinement is uniquely defined
by the following loop, which should always be used as a source of
symmetry information in preference to the above space-group names.
They are only intended as comments.
;
_space_group_crystal_system      monoclinic
_space_group_IT_number           14
_space_group_name_H-M_alt        'P 1 21/n 1'
_space_group_name_Hall           '-P 2yn'
loop_
_space_group_symop_operation_xyz
'x, y, z'
'-x+1/2, y+1/2, -z+1/2'
'-x, -y, -z'
'x-1/2, -y-1/2, z-1/2'

_cell_length_a                   10.5082(3)
_cell_length_b                   19.3141(6)
_cell_length_c                   18.1476(6)
_cell_angle_alpha                90
_cell_angle_beta                 92.9368(12)
_cell_angle_gamma                90
_cell_volume                     3678.3(2)
_cell_formula_units_Z            4
_cell_measurement_reflns_used    9459
_cell_measurement_temperature    173.0
_cell_measurement_theta_max      27.39
_cell_measurement_theta_min      2.21
_shelx_estimated_absorpt_T_max   0.916
_shelx_estimated_absorpt_T_min   0.616
_exptl_absorpt_coefficient_mu    4.468
_exptl_absorpt_correction_T_max  0.4915
_exptl_absorpt_correction_T_min  0.4062
_exptl_absorpt_correction_type   multi-scan
_exptl_absorpt_process_details   'Bruker AXScale'
_exptl_absorpt_special_details   ?
_exptl_crystal_colour            red
_exptl_crystal_colour_primary    red
_exptl_crystal_density_diffrn    1.540
_exptl_crystal_density_meas      ?
_exptl_crystal_density_method    ?
_exptl_crystal_description       plate
_exptl_crystal_F_000             1704
_exptl_crystal_size_max          0.12
_exptl_crystal_size_mid          0.05
_exptl_crystal_size_min          0.02
_exptl_transmission_factor_max   ?
_exptl_transmission_factor_min   ?
_diffrn_reflns_av_R_equivalents  0.0496
_diffrn_reflns_av_unetI/netI     0.0250
_diffrn_reflns_Laue_measured_fraction_full 0.999
_diffrn_reflns_Laue_measured_fraction_max 0.999
_diffrn_reflns_limit_h_max       13
_diffrn_reflns_limit_h_min       -13
_diffrn_reflns_limit_k_max       25
_diffrn_reflns_limit_k_min       -25
_diffrn_reflns_limit_l_max       23
_diffrn_reflns_limit_l_min       -23
_diffrn_reflns_number            102546
_diffrn_reflns_point_group_measured_fraction_full 0.999
_diffrn_reflns_point_group_measured_fraction_max 0.999
_diffrn_reflns_theta_full        25.242
_diffrn_reflns_theta_max         27.495
_diffrn_reflns_theta_min         2.109
_diffrn_ambient_temperature      173.0
_diffrn_detector_area_resol_mean ?
_diffrn_measured_fraction_theta_full 0.999
_diffrn_measured_fraction_theta_max 0.999
_diffrn_measurement_device_type  'Bruker Photon II CMOS area detector'
_diffrn_measurement_method       'shutterless omega and phi scans'
_diffrn_radiation_monochromator  'mirror optics'
_diffrn_radiation_type           MoK\a
_diffrn_radiation_wavelength     0.71073
_diffrn_source                   'Incoatec IMuS microfocus Mo tube'
_diffrn_standards_number         0
_reflns_Friedel_coverage         0.000
_reflns_Friedel_fraction_full    .
_reflns_Friedel_fraction_max     .
_reflns_number_gt                6946
_reflns_number_total             8449
_reflns_special_details          
;
 Reflections were merged by SHELXL according to the crystal
 class for the calculation of statistics and refinement.
 
 _reflns_Friedel_fraction is defined as the number of unique
 Friedel pairs measured divided by the number that would be
 possible theoretically, ignoring centric projections and
 systematic absences.
;
_reflns_threshold_expression     'I > 2\s(I)'
_computing_cell_refinement       'Bruker Apex4 V.2022.1-1/SAINT V8.40B'
_computing_data_collection       'Bruker Apex4 V.2022.1-1'
_computing_data_reduction        'Bruker Apex4 V.2022.1-1/SAINT V8.40B'
_computing_molecular_graphics    'Olex2 1.5 (Dolomanov et al., 2009)'
_computing_publication_material  'Olex2 1.5 (Dolomanov et al., 2009)'
_computing_structure_refinement  'ShelXL (Sheldrick, 2015)'
_computing_structure_solution    ?
_refine_diff_density_max         2.158
_refine_diff_density_min         -0.939
_refine_diff_density_rms         0.101
_refine_ls_extinction_coef       .
_refine_ls_extinction_method     none
_refine_ls_goodness_of_fit_ref   1.084
_refine_ls_hydrogen_treatment    constr
_refine_ls_matrix_type           full
_refine_ls_number_parameters     430
_refine_ls_number_reflns         8449
_refine_ls_number_restraints     0
_refine_ls_R_factor_all          0.0387
_refine_ls_R_factor_gt           0.0237
_refine_ls_restrained_S_all      1.084
_refine_ls_shift/su_max          0.005
_refine_ls_shift/su_mean         0.000
_refine_ls_structure_factor_coef Fsqd
_refine_ls_weighting_details     
'w=1/[\s^2^(Fo^2^)+9.0403P] where P=(Fo^2^+2Fc^2^)/3'
_refine_ls_weighting_scheme      calc
_refine_ls_wR_factor_gt          0.0429
_refine_ls_wR_factor_ref         0.0499
_refine_special_details          ?
_olex2_refinement_description    
;
1.a Aromatic/amide H refined with riding coordinates:
 C32(H32), C33(H33), C34(H34), C35(H35), C36(H36), C38(H38), C39(H39),
 C40(H40), C41(H41), C42(H42)
1.b Idealised Me refined as rotating group:
 C6(H6A,H6B,H6C), C7(H7A,H7B,H7C), C8(H8A,H8B,H8C), C9(H9A,H9B,H9C), C10(H10A,
 H10B,H10C), C16(H16A,H16B,H16C), C17(H17A,H17B,H17C), C18(H18A,H18B,H18C),
 C19(H19A,H19B,H19C), C20(H20A,H20B,H20C), C26(H26A,H26B,H26C), C27(H27A,H27B,
 H27C), C28(H28A,H28B,H28C), C29(H29A,H29B,H29C), C30(H30A,H30B,H30C)
;
_atom_sites_solution_hydrogens   geom
_atom_sites_solution_primary     direct
_atom_sites_solution_secondary   difmap
loop_
_atom_site_label
_atom_site_type_symbol
_atom_site_fract_x
_atom_site_fract_y
_atom_site_fract_z
_atom_site_U_iso_or_equiv
_atom_site_adp_type
_atom_site_occupancy
_atom_site_site_symmetry_order
_atom_site_calc_flag
_atom_site_refinement_flags_posn
_atom_site_refinement_flags_adp
_atom_site_refinement_flags_occupancy
_atom_site_disorder_assembly
_atom_site_disorder_group
U1 U 0.84014(2) 0.14224(2) 0.81947(2) 0.01868(3) Uani 1 1 d . . . . .
Al1 Al 1.03819(9) 0.20934(5) 0.72186(5) 0.02078(19) Uani 1 1 d . . . . .
N1 N 0.9568(2) 0.23792(13) 0.80370(14) 0.0219(5) Uani 1 1 d . . . . .
N2 N 0.9719(2) 0.12201(13) 0.72977(13) 0.0213(5) Uani 1 1 d . . . . .
C1 C 0.8220(3) 0.09294(19) 0.96426(17) 0.0297(8) Uani 1 1 d . . . . .
C2 C 0.9336(3) 0.13424(18) 0.96433(17) 0.0302(7) Uani 1 1 d . . . . .
C3 C 1.0230(3) 0.09946(19) 0.92172(18) 0.0315(8) Uani 1 1 d . . . . .
C4 C 0.9671(3) 0.03727(18) 0.89582(18) 0.0306(8) Uani 1 1 d . . . . .
C5 C 0.8438(3) 0.03319(18) 0.92138(18) 0.0294(7) Uani 1 1 d . . . . .
C6 C 0.7123(4) 0.1063(3) 1.0124(2) 0.0510(11) Uani 1 1 d . . . . .
H6A H 0.674352 0.151451 0.999898 0.076 Uiso 1 1 calc GR . . . .
H6B H 0.742957 0.106247 1.064287 0.076 Uiso 1 1 calc GR . . . .
H6C H 0.647956 0.069989 1.004291 0.076 Uiso 1 1 calc GR . . . .
C7 C 0.9549(5) 0.1982(2) 1.0105(2) 0.0537(12) Uani 1 1 d . . . . .
H7A H 1.030544 0.222669 0.994772 0.081 Uiso 1 1 calc GR . . . .
H7B H 0.967657 0.185042 1.062551 0.081 Uiso 1 1 calc GR . . . .
H7C H 0.880407 0.228574 1.004426 0.081 Uiso 1 1 calc GR . . . .
C8 C 1.1585(3) 0.1222(3) 0.9111(2) 0.0556(13) Uani 1 1 d . . . . .
H8A H 1.174057 0.122701 0.858311 0.083 Uiso 1 1 calc GR . . . .
H8B H 1.217613 0.089912 0.936572 0.083 Uiso 1 1 calc GR . . . .
H8C H 1.171506 0.168815 0.931486 0.083 Uiso 1 1 calc GR . . . .
C9 C 1.0331(5) -0.0211(2) 0.8579(2) 0.0547(12) Uani 1 1 d . . . . .
H9A H 0.981347 -0.035575 0.814116 0.082 Uiso 1 1 calc GR . . . .
H9B H 1.044152 -0.060367 0.891881 0.082 Uiso 1 1 calc GR . . . .
H9C H 1.116693 -0.005432 0.843059 0.082 Uiso 1 1 calc GR . . . .
C10 C 0.7604(4) -0.0296(2) 0.9113(2) 0.0514(11) Uani 1 1 d . . . . .
H10A H 0.685006 -0.024366 0.940506 0.077 Uiso 1 1 calc GR . . . .
H10B H 0.808039 -0.070874 0.927889 0.077 Uiso 1 1 calc GR . . . .
H10C H 0.733626 -0.034615 0.859081 0.077 Uiso 1 1 calc GR . . . .
C11 C 0.6460(3) 0.21804(17) 0.74931(17) 0.0243(7) Uani 1 1 d . . . . .
C12 C 0.5942(3) 0.19720(17) 0.81690(17) 0.0240(7) Uani 1 1 d . . . . .
C13 C 0.5720(3) 0.12455(17) 0.81327(17) 0.0253(7) Uani 1 1 d . . . . .
C14 C 0.6108(3) 0.10050(17) 0.74401(18) 0.0252(7) Uani 1 1 d . . . . .
C15 C 0.6567(3) 0.15818(17) 0.70459(17) 0.0239(7) Uani 1 1 d . . . . .
C16 C 0.6680(3) 0.29103(17) 0.72421(19) 0.0290(7) Uani 1 1 d . . . . .
H16A H 0.628540 0.323413 0.757768 0.044 Uiso 1 1 calc GR . . . .
H16B H 0.630152 0.297205 0.674164 0.044 Uiso 1 1 calc GR . . . .
H16C H 0.759825 0.300054 0.724317 0.044 Uiso 1 1 calc GR . . . .
C17 C 0.5592(3) 0.24347(19) 0.87927(19) 0.0342(8) Uani 1 1 d . . . . .
H17A H 0.624943 0.240314 0.919444 0.051 Uiso 1 1 calc GR . . . .
H17B H 0.477073 0.228875 0.897274 0.051 Uiso 1 1 calc GR . . . .
H17C H 0.552887 0.291416 0.861787 0.051 Uiso 1 1 calc GR . . . .
C18 C 0.4928(3) 0.0831(2) 0.8640(2) 0.0375(9) Uani 1 1 d . . . . .
H18A H 0.535277 0.038864 0.875349 0.056 Uiso 1 1 calc GR . . . .
H18B H 0.408784 0.074283 0.839896 0.056 Uiso 1 1 calc GR . . . .
H18C H 0.482878 0.108955 0.909762 0.056 Uiso 1 1 calc GR . . . .
C19 C 0.5864(3) 0.02907(18) 0.7146(2) 0.0346(8) Uani 1 1 d . . . . .
H19A H 0.595746 0.028818 0.661164 0.052 Uiso 1 1 calc GR . . . .
H19B H 0.499640 0.014836 0.725143 0.052 Uiso 1 1 calc GR . . . .
H19C H 0.647703 -0.003211 0.738281 0.052 Uiso 1 1 calc GR . . . .
C20 C 0.6926(3) 0.15824(18) 0.62594(17) 0.0305(8) Uani 1 1 d . . . . .
H20A H 0.784331 0.166470 0.623884 0.046 Uiso 1 1 calc GR . . . .
H20B H 0.645744 0.194961 0.598935 0.046 Uiso 1 1 calc GR . . . .
H20C H 0.671117 0.113334 0.603434 0.046 Uiso 1 1 calc GR . . . .
C21 C 1.0241(3) 0.26793(17) 0.61351(17) 0.0252(7) Uani 1 1 d . . . . .
C22 C 1.0985(3) 0.20767(17) 0.60076(17) 0.0244(7) Uani 1 1 d . . . . .
C23 C 1.2089(3) 0.21082(17) 0.64878(18) 0.0262(7) Uani 1 1 d . . . . .
C24 C 1.2043(3) 0.27354(17) 0.69068(18) 0.0261(7) Uani 1 1 d . . . . .
C25 C 1.0902(3) 0.30902(16) 0.66800(18) 0.0261(7) Uani 1 1 d . . . . .
C26 C 0.9065(3) 0.29071(19) 0.56925(19) 0.0336(8) Uani 1 1 d . . . . .
H26A H 0.872780 0.251841 0.539529 0.050 Uiso 1 1 calc GR . . . .
H26B H 0.928052 0.328949 0.536661 0.050 Uiso 1 1 calc GR . . . .
H26C H 0.841968 0.306190 0.602749 0.050 Uiso 1 1 calc GR . . . .
C27 C 1.0652(4) 0.15165(18) 0.54572(18) 0.0344(8) Uani 1 1 d . . . . .
H27A H 1.111327 0.109202 0.559880 0.052 Uiso 1 1 calc GR . . . .
H27B H 1.089321 0.166356 0.496662 0.052 Uiso 1 1 calc GR . . . .
H27C H 0.973297 0.142844 0.544684 0.052 Uiso 1 1 calc GR . . . .
C28 C 1.3252(3) 0.16505(19) 0.6475(2) 0.0368(9) Uani 1 1 d . . . . .
H28A H 1.356970 0.155439 0.698186 0.055 Uiso 1 1 calc GR . . . .
H28B H 1.391612 0.188576 0.620910 0.055 Uiso 1 1 calc GR . . . .
H28C H 1.302605 0.121418 0.622566 0.055 Uiso 1 1 calc GR . . . .
C29 C 1.3131(3) 0.3016(2) 0.7380(2) 0.0390(9) Uani 1 1 d . . . . .
H29A H 1.282960 0.339638 0.768208 0.059 Uiso 1 1 calc GR . . . .
H29B H 1.379398 0.318658 0.706511 0.059 Uiso 1 1 calc GR . . . .
H29C H 1.348304 0.264772 0.770119 0.059 Uiso 1 1 calc GR . . . .
C30 C 1.0491(4) 0.37891(17) 0.6939(2) 0.0353(8) Uani 1 1 d . . . . .
H30A H 0.959542 0.376920 0.706500 0.053 Uiso 1 1 calc GR . . . .
H30B H 1.058776 0.412979 0.654574 0.053 Uiso 1 1 calc GR . . . .
H30C H 1.101947 0.392482 0.737570 0.053 Uiso 1 1 calc GR . . . .
C31 C 0.9765(3) 0.29375(16) 0.85215(16) 0.0226(6) Uani 1 1 d . . . . .
C32 C 1.0984(3) 0.31252(19) 0.88049(18) 0.0311(8) Uani 1 1 d . . . . .
H32 H 1.170640 0.288688 0.863867 0.037 Uiso 1 1 calc R . . . .
C33 C 1.1159(4) 0.36461(19) 0.93180(19) 0.0365(8) Uani 1 1 d . . . . .
H33 H 1.199664 0.375837 0.950191 0.044 Uiso 1 1 calc R . . . .
C34 C 1.0135(4) 0.40069(19) 0.9568(2) 0.0410(9) Uani 1 1 d . . . . .
H34 H 1.026067 0.436597 0.992220 0.049 Uiso 1 1 calc R . . . .
C35 C 0.8940(4) 0.3840(2) 0.9299(2) 0.0455(10) Uani 1 1 d . . . . .
H35 H 0.822870 0.408625 0.946801 0.055 Uiso 1 1 calc R . . . .
C36 C 0.8745(3) 0.33147(19) 0.87822(19) 0.0326(8) Uani 1 1 d . . . . .
H36 H 0.790218 0.320992 0.860222 0.039 Uiso 1 1 calc R . . . .
C37 C 1.0064(3) 0.06049(16) 0.69530(17) 0.0230(7) Uani 1 1 d . . . . .
C38 C 0.9160(3) 0.01633(18) 0.6615(2) 0.0328(8) Uani 1 1 d . . . . .
H38 H 0.828420 0.028567 0.661134 0.039 Uiso 1 1 calc R . . . .
C39 C 0.9510(4) -0.0447(2) 0.6287(2) 0.0428(10) Uani 1 1 d . . . . .
H39 H 0.886919 -0.073906 0.606782 0.051 Uiso 1 1 calc R . . . .
C40 C 1.0767(4) -0.06410(19) 0.6271(2) 0.0405(9) Uani 1 1 d . . . . .
H40 H 1.100135 -0.105610 0.603215 0.049 Uiso 1 1 calc R . . . .
C41 C 1.1681(3) -0.02193(18) 0.66101(19) 0.0323(8) Uani 1 1 d . . . . .
H41 H 1.255393 -0.034742 0.660924 0.039 Uiso 1 1 calc R . . . .
C42 C 1.1338(3) 0.03879(16) 0.69509(17) 0.0255(7) Uani 1 1 d . . . . .
H42 H 1.198161 0.066538 0.718979 0.031 Uiso 1 1 calc R . . . .

loop_
_atom_site_aniso_label
_atom_site_aniso_U_11
_atom_site_aniso_U_22
_atom_site_aniso_U_33
_atom_site_aniso_U_23
_atom_site_aniso_U_13
_atom_site_aniso_U_12
U1 0.01790(6) 0.02150(6) 0.01655(6) 0.00125(5) 0.00012(4) 0.00142(5)
Al1 0.0208(5) 0.0215(5) 0.0201(5) 0.0010(4) 0.0016(4) 0.0007(4)
N1 0.0228(13) 0.0200(13) 0.0229(13) -0.0046(11) 0.0008(11) -0.0009(10)
N2 0.0232(13) 0.0218(13) 0.0190(13) -0.0009(10) 0.0025(10) 0.0037(10)
C1 0.0302(18) 0.040(2) 0.0186(16) 0.0081(14) 0.0011(13) 0.0071(15)
C2 0.0386(19) 0.0336(19) 0.0177(15) 0.0050(14) -0.0066(14) 0.0000(16)
C3 0.0256(17) 0.045(2) 0.0233(17) 0.0145(15) -0.0021(14) 0.0014(15)
C4 0.038(2) 0.0315(19) 0.0220(17) 0.0086(14) 0.0016(14) 0.0121(15)
C5 0.0370(19) 0.0296(18) 0.0210(16) 0.0084(14) -0.0027(14) -0.0025(15)
C6 0.045(2) 0.080(3) 0.029(2) 0.012(2) 0.0102(18) 0.020(2)
C7 0.092(4) 0.041(2) 0.026(2) -0.0015(17) -0.015(2) -0.004(2)
C8 0.026(2) 0.090(4) 0.050(3) 0.033(2) -0.0072(18) -0.003(2)
C9 0.084(3) 0.045(2) 0.037(2) 0.0124(19) 0.012(2) 0.037(2)
C10 0.066(3) 0.039(2) 0.047(2) 0.0162(19) -0.013(2) -0.016(2)
C11 0.0191(15) 0.0278(17) 0.0254(16) 0.0010(13) -0.0033(13) 0.0025(13)
C12 0.0185(15) 0.0307(18) 0.0227(16) -0.0008(13) 0.0001(12) 0.0055(13)
C13 0.0187(15) 0.0313(18) 0.0256(16) 0.0024(13) -0.0011(13) 0.0001(13)
C14 0.0187(15) 0.0283(17) 0.0280(17) -0.0004(14) -0.0040(13) 0.0003(13)
C15 0.0184(15) 0.0336(18) 0.0192(15) -0.0013(13) -0.0050(12) 0.0028(13)
C16 0.0280(17) 0.0281(18) 0.0303(18) 0.0023(14) -0.0048(14) 0.0057(14)
C17 0.0329(19) 0.041(2) 0.0290(19) -0.0044(16) 0.0031(15) 0.0091(16)
C18 0.0252(18) 0.045(2) 0.042(2) 0.0073(18) 0.0046(16) -0.0037(16)
C19 0.0309(19) 0.0318(19) 0.041(2) -0.0050(16) 0.0008(16) -0.0051(15)
C20 0.0315(18) 0.039(2) 0.0199(16) 0.0010(14) -0.0047(14) 0.0029(15)
C21 0.0257(17) 0.0294(17) 0.0208(16) 0.0059(13) 0.0046(13) 0.0026(13)
C22 0.0283(17) 0.0261(17) 0.0193(15) 0.0030(13) 0.0063(13) 0.0010(13)
C23 0.0232(16) 0.0271(17) 0.0290(17) 0.0056(14) 0.0085(13) 0.0026(13)
C24 0.0242(16) 0.0288(18) 0.0255(17) 0.0047(14) 0.0041(13) -0.0016(13)
C25 0.0272(17) 0.0240(16) 0.0277(17) 0.0055(13) 0.0064(14) 0.0001(13)
C26 0.0306(19) 0.041(2) 0.0295(18) 0.0107(16) 0.0024(15) 0.0055(16)
C27 0.046(2) 0.034(2) 0.0230(17) -0.0016(15) 0.0039(15) 0.0024(17)
C28 0.0293(19) 0.037(2) 0.046(2) 0.0092(17) 0.0130(16) 0.0105(15)
C29 0.0292(19) 0.047(2) 0.041(2) -0.0002(18) 0.0007(16) -0.0088(17)
C30 0.044(2) 0.0247(18) 0.038(2) 0.0017(15) 0.0069(17) 0.0045(15)
C31 0.0281(17) 0.0214(16) 0.0183(15) 0.0025(12) 0.0021(13) 0.0005(13)
C32 0.0292(18) 0.039(2) 0.0256(17) -0.0053(15) 0.0063(14) -0.0072(15)
C33 0.041(2) 0.040(2) 0.0280(18) -0.0004(16) 0.0000(15) -0.0176(18)
C34 0.067(3) 0.0283(19) 0.0266(19) -0.0081(15) -0.0108(18) -0.0002(19)
C35 0.054(3) 0.045(2) 0.038(2) -0.0138(18) -0.0034(19) 0.020(2)
C36 0.0320(19) 0.0368(19) 0.0285(18) -0.0065(15) -0.0045(15) 0.0059(15)
C37 0.0271(16) 0.0232(16) 0.0193(15) 0.0047(12) 0.0061(13) 0.0041(13)
C38 0.0265(18) 0.0298(19) 0.042(2) -0.0050(16) -0.0017(15) 0.0009(14)
C39 0.035(2) 0.033(2) 0.060(3) -0.0184(19) -0.0055(19) -0.0024(16)
C40 0.042(2) 0.0270(19) 0.052(2) -0.0167(17) 0.0014(18) 0.0058(16)
C41 0.0290(18) 0.0295(18) 0.039(2) 0.0003(15) 0.0033(15) 0.0086(15)
C42 0.0277(17) 0.0228(16) 0.0260(17) 0.0007(13) 0.0011(13) 0.0001(13)

_geom_special_details            
;
 All esds (except the esd in the dihedral angle between two l.s. planes)
 are estimated using the full covariance matrix.  The cell esds are taken
 into account individually in the estimation of esds in distances, angles
 and torsion angles; correlations between esds in cell parameters are only
 used when they are defined by crystal symmetry.  An approximate (isotropic)
 treatment of cell esds is used for estimating esds involving l.s. planes.
;
loop_
_geom_bond_atom_site_label_1
_geom_bond_atom_site_label_2
_geom_bond_distance
_geom_bond_site_symmetry_2
_geom_bond_publ_flag
U1 N1 2.244(3) . ?
U1 N2 2.225(2) . ?
U1 C1 2.810(3) . ?
U1 C2 2.763(3) . ?
U1 C3 2.730(3) . ?
U1 C4 2.760(3) . ?
U1 C5 2.802(3) . ?
U1 C11 2.768(3) . ?
U1 C12 2.792(3) . ?
U1 C13 2.835(3) . ?
U1 C14 2.828(3) . ?
U1 C15 2.783(3) . ?
Al1 N1 1.836(3) . ?
Al1 N2 1.833(3) . ?
Al1 C21 2.267(3) . ?
Al1 C22 2.318(3) . ?
Al1 C23 2.285(3) . ?
Al1 C24 2.237(3) . ?
Al1 C25 2.240(3) . ?
N1 C31 1.400(4) . ?
N2 C37 1.399(4) . ?
C1 C2 1.418(5) . ?
C1 C5 1.417(5) . ?
C1 C6 1.504(5) . ?
C2 C3 1.416(5) . ?
C2 C7 1.503(5) . ?
C3 C4 1.407(5) . ?
C3 C8 1.512(5) . ?
C4 C5 1.400(5) . ?
C4 C9 1.509(5) . ?
C5 C10 1.502(5) . ?
C11 C12 1.425(4) . ?
C11 C15 1.420(4) . ?
C11 C16 1.503(4) . ?
C12 C13 1.423(5) . ?
C12 C17 1.502(4) . ?
C13 C14 1.419(4) . ?
C13 C18 1.503(5) . ?
C14 C15 1.421(4) . ?
C14 C19 1.497(5) . ?
C15 C20 1.495(4) . ?
C21 C22 1.427(4) . ?
C21 C25 1.421(5) . ?
C21 C26 1.505(4) . ?
C22 C23 1.417(5) . ?
C22 C27 1.502(5) . ?
C23 C24 1.432(5) . ?
C23 C28 1.509(4) . ?
C24 C25 1.423(4) . ?
C24 C29 1.495(5) . ?
C25 C30 1.500(5) . ?
C31 C32 1.403(4) . ?
C31 C36 1.399(4) . ?
C32 C33 1.377(5) . ?
C33 C34 1.378(5) . ?
C34 C35 1.363(6) . ?
C35 C36 1.390(5) . ?
C37 C38 1.395(5) . ?
C37 C42 1.403(4) . ?
C38 C39 1.379(5) . ?
C39 C40 1.375(5) . ?
C40 C41 1.380(5) . ?
C41 C42 1.382(4) . ?

loop_
_geom_angle_atom_site_label_1
_geom_angle_atom_site_label_2
_geom_angle_atom_site_label_3
_geom_angle
_geom_angle_site_symmetry_1
_geom_angle_site_symmetry_3
_geom_angle_publ_flag
N1 U1 C1 117.51(10) . . ?
N1 U1 C2 89.86(10) . . ?
N1 U1 C3 88.04(10) . . ?
N1 U1 C4 114.56(10) . . ?
N1 U1 C5 135.57(10) . . ?
N1 U1 C11 84.29(9) . . ?
N1 U1 C12 101.32(9) . . ?
N1 U1 C13 129.99(9) . . ?
N1 U1 C14 129.10(9) . . ?
N1 U1 C15 100.10(9) . . ?
N2 U1 N1 71.75(9) . . ?
N2 U1 C1 134.36(9) . . ?
N2 U1 C2 118.84(10) . . ?
N2 U1 C3 90.09(10) . . ?
N2 U1 C4 86.31(9) . . ?
N2 U1 C5 111.29(10) . . ?
N2 U1 C11 103.17(9) . . ?
N2 U1 C12 131.65(9) . . ?
N2 U1 C13 127.17(9) . . ?
N2 U1 C14 98.18(9) . . ?
N2 U1 C15 84.51(9) . . ?
C1 U1 C13 83.19(9) . . ?
C1 U1 C14 105.03(10) . . ?
C2 U1 C1 29.46(10) . . ?
C2 U1 C5 48.53(10) . . ?
C2 U1 C11 133.23(10) . . ?
C2 U1 C12 108.70(10) . . ?
C2 U1 C13 109.58(10) . . ?
C2 U1 C14 134.22(10) . . ?
C2 U1 C15 156.58(10) . . ?
C3 U1 C1 48.78(10) . . ?
C3 U1 C2 29.88(10) . . ?
C3 U1 C4 29.70(11) . . ?
C3 U1 C5 48.59(10) . . ?
C3 U1 C11 161.68(10) . . ?
C3 U1 C12 138.17(10) . . ?
C3 U1 C13 130.85(10) . . ?
C3 U1 C14 142.72(10) . . ?
C3 U1 C15 168.25(10) . . ?
C4 U1 C1 48.40(10) . . ?
C4 U1 C2 48.88(10) . . ?
C4 U1 C5 29.15(10) . . ?
C4 U1 C11 160.95(10) . . ?
C4 U1 C12 135.29(10) . . ?
C4 U1 C13 112.65(10) . . ?
C4 U1 C14 114.31(10) . . ?
C4 U1 C15 139.08(10) . . ?
C5 U1 C1 29.25(10) . . ?
C5 U1 C13 85.16(10) . . ?
C5 U1 C14 95.04(10) . . ?
C11 U1 C1 121.71(9) . . ?
C11 U1 C5 133.32(10) . . ?
C11 U1 C12 29.70(9) . . ?
C11 U1 C13 48.53(9) . . ?
C11 U1 C14 48.55(9) . . ?
C11 U1 C15 29.65(9) . . ?
C12 U1 C1 92.14(9) . . ?
C12 U1 C5 106.15(10) . . ?
C12 U1 C13 29.29(9) . . ?
C12 U1 C14 48.32(9) . . ?
C14 U1 C13 29.03(9) . . ?
C15 U1 C1 131.32(10) . . ?
C15 U1 C5 124.27(10) . . ?
C15 U1 C12 48.73(9) . . ?
C15 U1 C13 48.29(9) . . ?
C15 U1 C14 29.34(9) . . ?
N1 Al1 U1 46.09(8) . . ?
N1 Al1 C21 122.62(12) . . ?
N1 Al1 C22 158.76(12) . . ?
N1 Al1 C23 151.35(13) . . ?
N1 Al1 C24 116.08(12) . . ?
N1 Al1 C25 103.23(12) . . ?
N2 Al1 U1 45.46(8) . . ?
N2 Al1 N1 91.07(12) . . ?
N2 Al1 C21 121.25(12) . . ?
N2 Al1 C22 100.65(12) . . ?
N2 Al1 C23 111.71(12) . . ?
N2 Al1 C24 146.54(12) . . ?
N2 Al1 C25 158.01(13) . . ?
C21 Al1 U1 133.73(9) . . ?
C21 Al1 C22 36.25(11) . . ?
C21 Al1 C23 60.58(12) . . ?
C22 Al1 U1 139.75(9) . . ?
C23 Al1 U1 155.62(9) . . ?
C23 Al1 C22 35.84(11) . . ?
C24 Al1 U1 159.32(9) . . ?
C24 Al1 C21 61.39(12) . . ?
C24 Al1 C22 60.88(12) . . ?
C24 Al1 C23 36.91(12) . . ?
C24 Al1 C25 37.07(12) . . ?
C25 Al1 U1 142.97(9) . . ?
C25 Al1 C21 36.76(12) . . ?
C25 Al1 C22 60.89(12) . . ?
C25 Al1 C23 61.28(12) . . ?
Al1 N1 U1 97.80(11) . . ?
C31 N1 U1 128.2(2) . . ?
C31 N1 Al1 132.8(2) . . ?
Al1 N2 U1 98.57(11) . . ?
C37 N2 U1 131.4(2) . . ?
C37 N2 Al1 129.6(2) . . ?
C2 C1 U1 73.42(18) . . ?
C2 C1 C6 124.1(3) . . ?
C5 C1 U1 75.04(18) . . ?
C5 C1 C2 107.6(3) . . ?
C5 C1 C6 127.5(4) . . ?
C6 C1 U1 125.1(2) . . ?
C1 C2 U1 77.12(18) . . ?
C1 C2 C7 124.2(3) . . ?
C3 C2 U1 73.77(18) . . ?
C3 C2 C1 107.7(3) . . ?
C3 C2 C7 127.6(4) . . ?
C7 C2 U1 121.4(2) . . ?
C2 C3 U1 76.35(18) . . ?
C2 C3 C8 126.0(4) . . ?
C4 C3 U1 76.35(18) . . ?
C4 C3 C2 108.0(3) . . ?
C4 C3 C8 125.8(4) . . ?
C8 C3 U1 117.4(2) . . ?
C3 C4 U1 73.95(18) . . ?
C3 C4 C9 126.6(4) . . ?
C5 C4 U1 77.07(19) . . ?
C5 C4 C3 108.4(3) . . ?
C5 C4 C9 124.3(4) . . ?
C9 C4 U1 122.8(2) . . ?
C1 C5 U1 75.71(18) . . ?
C1 C5 C10 127.9(3) . . ?
C4 C5 U1 73.78(18) . . ?
C4 C5 C1 108.3(3) . . ?
C4 C5 C10 123.3(3) . . ?
C10 C5 U1 122.6(2) . . ?
C12 C11 U1 76.10(17) . . ?
C12 C11 C16 126.7(3) . . ?
C15 C11 U1 75.77(17) . . ?
C15 C11 C12 107.9(3) . . ?
C15 C11 C16 124.9(3) . . ?
C16 C11 U1 120.9(2) . . ?
C11 C12 U1 74.20(17) . . ?
C11 C12 C17 126.8(3) . . ?
C13 C12 U1 77.02(18) . . ?
C13 C12 C11 107.9(3) . . ?
C13 C12 C17 125.1(3) . . ?
C17 C12 U1 118.4(2) . . ?
C12 C13 U1 73.69(17) . . ?
C12 C13 C18 126.3(3) . . ?
C14 C13 U1 75.19(17) . . ?
C14 C13 C12 108.0(3) . . ?
C14 C13 C18 124.1(3) . . ?
C18 C13 U1 128.3(2) . . ?
C13 C14 U1 75.78(18) . . ?
C13 C14 C15 108.0(3) . . ?
C13 C14 C19 124.4(3) . . ?
C15 C14 U1 73.60(17) . . ?
C15 C14 C19 126.8(3) . . ?
C19 C14 U1 124.2(2) . . ?
C11 C15 U1 74.58(17) . . ?
C11 C15 C14 108.1(3) . . ?
C11 C15 C20 125.2(3) . . ?
C14 C15 U1 77.06(17) . . ?
C14 C15 C20 126.1(3) . . ?
C20 C15 U1 121.1(2) . . ?
C22 C21 Al1 73.83(18) . . ?
C22 C21 C26 126.4(3) . . ?
C25 C21 Al1 70.57(18) . . ?
C25 C21 C22 108.4(3) . . ?
C25 C21 C26 124.5(3) . . ?
C26 C21 Al1 128.6(2) . . ?
C21 C22 Al1 69.91(17) . . ?
C21 C22 C27 125.8(3) . . ?
C23 C22 Al1 70.81(18) . . ?
C23 C22 C21 107.7(3) . . ?
C23 C22 C27 126.6(3) . . ?
C27 C22 Al1 125.1(2) . . ?
C22 C23 Al1 73.36(18) . . ?
C22 C23 C24 108.3(3) . . ?
C22 C23 C28 127.1(3) . . ?
C24 C23 Al1 69.73(18) . . ?
C24 C23 C28 123.6(3) . . ?
C28 C23 Al1 131.4(2) . . ?
C23 C24 Al1 73.37(18) . . ?
C23 C24 C29 124.4(3) . . ?
C25 C24 Al1 71.55(18) . . ?
C25 C24 C23 107.7(3) . . ?
C25 C24 C29 126.8(3) . . ?
C29 C24 Al1 129.7(2) . . ?
C21 C25 Al1 72.67(18) . . ?
C21 C25 C24 107.9(3) . . ?
C21 C25 C30 125.6(3) . . ?
C24 C25 Al1 71.38(18) . . ?
C24 C25 C30 126.5(3) . . ?
C30 C25 Al1 123.8(2) . . ?
N1 C31 C32 122.1(3) . . ?
C36 C31 N1 121.5(3) . . ?
C36 C31 C32 116.3(3) . . ?
C33 C32 C31 121.6(3) . . ?
C32 C33 C34 120.8(3) . . ?
C35 C34 C33 118.9(3) . . ?
C34 C35 C36 121.1(4) . . ?
C35 C36 C31 121.3(3) . . ?
N2 C37 C42 121.6(3) . . ?
C38 C37 N2 121.9(3) . . ?
C38 C37 C42 116.4(3) . . ?
C39 C38 C37 121.5(3) . . ?
C40 C39 C38 121.3(3) . . ?
C39 C40 C41 118.5(3) . . ?
C40 C41 C42 120.6(3) . . ?
C41 C42 C37 121.7(3) . . ?

_shelx_res_file                  
;
TITL s1 in P2(1)/n
    s1.res
    created by SHELXL-2019/3 at 16:49:02 on 14-Jul-2024
CELL 0.71073 10.5082 19.3141 18.1476 90 92.9368 90
ZERR 4 0.0003 0.0006 0.0006 0 0.0012 0
LATT 1
SYMM 0.5-X,0.5+Y,0.5-Z
SFAC C H N Al U
UNIT 168 220 8 4 4

L.S. 20
PLAN  20
SIZE 0.02 0.05 0.12
TEMP -100.15
RTAB d2cg U1 C1 C2 C3 C4 C5
RTAB D2CG U1 C11 C12 C13 C14 C15
RTAB D2CG Al1 C21 C22 C23 C24 C25
BOND
fmap 2 53
acta
OMIT 0 2 1
OMIT 1 1 1
OMIT -1 0 1
OMIT 0 0 2
OMIT 1 1 0
REM <olex2.extras>
REM <HklSrc "%.\\s1.hkl">
REM </olex2.extras>

WGHT    0.000000    9.040300
FVAR       0.07864
U1    5    0.840138    0.142239    0.819475    11.00000    0.01790    0.02150 =
         0.01655    0.00125    0.00012    0.00142
AL1   4    1.038190    0.209339    0.721862    11.00000    0.02077    0.02148 =
         0.02014    0.00104    0.00162    0.00070
N1    3    0.956830    0.237920    0.803704    11.00000    0.02284    0.02005 =
         0.02292   -0.00459    0.00085   -0.00091
N2    3    0.971853    0.122010    0.729767    11.00000    0.02319    0.02176 =
         0.01904   -0.00089    0.00246    0.00370
C1    1    0.822011    0.092942    0.964262    11.00000    0.03016    0.04033 =
         0.01859    0.00805    0.00113    0.00709
C2    1    0.933572    0.134239    0.964328    11.00000    0.03861    0.03361 =
         0.01765    0.00502   -0.00665    0.00001
C3    1    1.022985    0.099462    0.921721    11.00000    0.02559    0.04522 =
         0.02327    0.01454   -0.00206    0.00142
C4    1    0.967067    0.037273    0.895823    11.00000    0.03837    0.03155 =
         0.02196    0.00863    0.00158    0.01212
C5    1    0.843782    0.033189    0.921384    11.00000    0.03702    0.02960 =
         0.02101    0.00844   -0.00274   -0.00252
C6    1    0.712257    0.106323    1.012376    11.00000    0.04454    0.08021 =
         0.02904    0.01213    0.01023    0.02023
AFIX 137
H6A   2    0.674352    0.151451    0.999898    11.00000   -1.50000
H6B   2    0.742957    0.106247    1.064287    11.00000   -1.50000
H6C   2    0.647956    0.069989    1.004291    11.00000   -1.50000
AFIX   0
C7    1    0.954902    0.198198    1.010542    11.00000    0.09185    0.04119 =
         0.02635   -0.00155   -0.01476   -0.00375
AFIX 137
H7A   2    1.030544    0.222669    0.994772    11.00000   -1.50000
H7B   2    0.967657    0.185042    1.062551    11.00000   -1.50000
H7C   2    0.880407    0.228574    1.004426    11.00000   -1.50000
AFIX   0
C8    1    1.158451    0.122224    0.911088    11.00000    0.02586    0.08991 =
         0.05010    0.03312   -0.00721   -0.00287
AFIX 137
H8A   2    1.174057    0.122701    0.858311    11.00000   -1.50000
H8B   2    1.217613    0.089912    0.936572    11.00000   -1.50000
H8C   2    1.171506    0.168815    0.931486    11.00000   -1.50000
AFIX   0
C9    1    1.033103   -0.021145    0.857896    11.00000    0.08353    0.04469 =
         0.03690    0.01239    0.01209    0.03723
AFIX 137
H9A   2    0.981347   -0.035575    0.814116    11.00000   -1.50000
H9B   2    1.044152   -0.060367    0.891881    11.00000   -1.50000
H9C   2    1.116693   -0.005432    0.843059    11.00000   -1.50000
AFIX   0
C10   1    0.760362   -0.029627    0.911342    11.00000    0.06646    0.03893 =
         0.04731    0.01620   -0.01254   -0.01560
AFIX 137
H10A  2    0.685006   -0.024366    0.940506    11.00000   -1.50000
H10B  2    0.808039   -0.070874    0.927889    11.00000   -1.50000
H10C  2    0.733626   -0.034615    0.859081    11.00000   -1.50000
AFIX   0
C11   1    0.645967    0.218039    0.749310    11.00000    0.01913    0.02785 =
         0.02537    0.00103   -0.00329    0.00254
C12   1    0.594156    0.197197    0.816905    11.00000    0.01846    0.03067 =
         0.02266   -0.00076    0.00009    0.00552
C13   1    0.571960    0.124552    0.813274    11.00000    0.01869    0.03134 =
         0.02556    0.00240   -0.00107    0.00008
C14   1    0.610787    0.100503    0.744012    11.00000    0.01872    0.02834 =
         0.02804   -0.00037   -0.00404    0.00034
C15   1    0.656668    0.158177    0.704589    11.00000    0.01835    0.03363 =
         0.01924   -0.00126   -0.00500    0.00285
C16   1    0.668042    0.291029    0.724205    11.00000    0.02804    0.02813 =
         0.03027    0.00231   -0.00479    0.00573
AFIX 137
H16A  2    0.628540    0.323413    0.757768    11.00000   -1.50000
H16B  2    0.630152    0.297205    0.674164    11.00000   -1.50000
H16C  2    0.759825    0.300054    0.724317    11.00000   -1.50000
AFIX   0
C17   1    0.559228    0.243473    0.879274    11.00000    0.03289    0.04077 =
         0.02904   -0.00439    0.00306    0.00912
AFIX 137
H17A  2    0.624943    0.240314    0.919444    11.00000   -1.50000
H17B  2    0.477073    0.228875    0.897274    11.00000   -1.50000
H17C  2    0.552887    0.291416    0.861787    11.00000   -1.50000
AFIX   0
C18   1    0.492843    0.083054    0.863981    11.00000    0.02522    0.04546 =
         0.04204    0.00734    0.00459   -0.00372
AFIX 137
H18A  2    0.535277    0.038864    0.875349    11.00000   -1.50000
H18B  2    0.408784    0.074283    0.839896    11.00000   -1.50000
H18C  2    0.482878    0.108955    0.909762    11.00000   -1.50000
AFIX   0
C19   1    0.586361    0.029072    0.714613    11.00000    0.03093    0.03178 =
         0.04109   -0.00497    0.00076   -0.00508
AFIX 137
H19A  2    0.595746    0.028818    0.661164    11.00000   -1.50000
H19B  2    0.499640    0.014836    0.725143    11.00000   -1.50000
H19C  2    0.647703   -0.003211    0.738281    11.00000   -1.50000
AFIX   0
C20   1    0.692555    0.158241    0.625938    11.00000    0.03154    0.03940 =
         0.01986    0.00102   -0.00467    0.00291
AFIX 137
H20A  2    0.784331    0.166470    0.623884    11.00000   -1.50000
H20B  2    0.645744    0.194961    0.598935    11.00000   -1.50000
H20C  2    0.671117    0.113334    0.603434    11.00000   -1.50000
AFIX   0
C21   1    1.024069    0.267930    0.613508    11.00000    0.02573    0.02938 =
         0.02079    0.00591    0.00455    0.00260
C22   1    1.098461    0.207673    0.600756    11.00000    0.02834    0.02614 =
         0.01926    0.00304    0.00629    0.00095
C23   1    1.208930    0.210823    0.648784    11.00000    0.02317    0.02710 =
         0.02900    0.00557    0.00850    0.00257
C24   1    1.204296    0.273540    0.690681    11.00000    0.02420    0.02885 =
         0.02550    0.00473    0.00414   -0.00156
C25   1    1.090214    0.309020    0.667998    11.00000    0.02716    0.02396 =
         0.02772    0.00551    0.00639    0.00013
C26   1    0.906465    0.290714    0.569254    11.00000    0.03062    0.04062 =
         0.02951    0.01071    0.00241    0.00550
AFIX 137
H26A  2    0.872780    0.251841    0.539529    11.00000   -1.50000
H26B  2    0.928052    0.328949    0.536661    11.00000   -1.50000
H26C  2    0.841968    0.306190    0.602749    11.00000   -1.50000
AFIX   0
C27   1    1.065215    0.151654    0.545716    11.00000    0.04631    0.03423 =
         0.02297   -0.00161    0.00394    0.00237
AFIX 137
H27A  2    1.111327    0.109202    0.559880    11.00000   -1.50000
H27B  2    1.089321    0.166356    0.496662    11.00000   -1.50000
H27C  2    0.973297    0.142844    0.544684    11.00000   -1.50000
AFIX   0
C28   1    1.325228    0.165050    0.647499    11.00000    0.02928    0.03676 =
         0.04552    0.00919    0.01297    0.01052
AFIX 137
H28A  2    1.356970    0.155439    0.698186    11.00000   -1.50000
H28B  2    1.391612    0.188576    0.620910    11.00000   -1.50000
H28C  2    1.302605    0.121418    0.622566    11.00000   -1.50000
AFIX   0
C29   1    1.313115    0.301567    0.737952    11.00000    0.02917    0.04725 =
         0.04051   -0.00019    0.00067   -0.00877
AFIX 137
H29A  2    1.282960    0.339638    0.768208    11.00000   -1.50000
H29B  2    1.379398    0.318658    0.706511    11.00000   -1.50000
H29C  2    1.348304    0.264772    0.770119    11.00000   -1.50000
AFIX   0
C30   1    1.049051    0.378910    0.693907    11.00000    0.04391    0.02466 =
         0.03779    0.00169    0.00687    0.00450
AFIX 137
H30A  2    0.959542    0.376920    0.706500    11.00000   -1.50000
H30B  2    1.058776    0.412979    0.654574    11.00000   -1.50000
H30C  2    1.101947    0.392482    0.737570    11.00000   -1.50000
AFIX   0
C31   1    0.976538    0.293749    0.852151    11.00000    0.02806    0.02145 =
         0.01828    0.00252    0.00209    0.00053
C32   1    1.098407    0.312519    0.880493    11.00000    0.02920    0.03893 =
         0.02562   -0.00533    0.00629   -0.00715
AFIX  43
H32   2    1.170640    0.288688    0.863867    11.00000   -1.20000
AFIX   0
C33   1    1.115928    0.364615    0.931801    11.00000    0.04130    0.03998 =
         0.02802   -0.00041   -0.00001   -0.01764
AFIX  43
H33   2    1.199664    0.375837    0.950191    11.00000   -1.20000
AFIX   0
C34   1    1.013532    0.400686    0.956818    11.00000    0.06677    0.02831 =
         0.02657   -0.00805   -0.01085   -0.00024
AFIX  43
H34   2    1.026067    0.436597    0.992220    11.00000   -1.20000
AFIX   0
C35   1    0.894006    0.383982    0.929930    11.00000    0.05371    0.04469 =
         0.03766   -0.01384   -0.00341    0.02034
AFIX  43
H35   2    0.822870    0.408625    0.946801    11.00000   -1.20000
AFIX   0
C36   1    0.874508    0.331470    0.878217    11.00000    0.03197    0.03678 =
         0.02853   -0.00650   -0.00446    0.00587
AFIX  43
H36   2    0.790218    0.320992    0.860222    11.00000   -1.20000
AFIX   0
C37   1    1.006423    0.060489    0.695302    11.00000    0.02710    0.02319 =
         0.01932    0.00465    0.00611    0.00411
C38   1    0.916014    0.016326    0.661531    11.00000    0.02646    0.02976 =
         0.04171   -0.00495   -0.00175    0.00093
AFIX  43
H38   2    0.828420    0.028567    0.661134    11.00000   -1.20000
AFIX   0
C39   1    0.950967   -0.044688    0.628721    11.00000    0.03482    0.03302 =
         0.05967   -0.01843   -0.00546   -0.00239
AFIX  43
H39   2    0.886919   -0.073906    0.606782    11.00000   -1.20000
AFIX   0
C40   1    1.076728   -0.064097    0.627121    11.00000    0.04235    0.02697 =
         0.05197   -0.01670    0.00142    0.00584
AFIX  43
H40   2    1.100135   -0.105610    0.603215    11.00000   -1.20000
AFIX   0
C41   1    1.168114   -0.021933    0.661009    11.00000    0.02904    0.02953 =
         0.03864    0.00026    0.00332    0.00864
AFIX  43
H41   2    1.255393   -0.034742    0.660924    11.00000   -1.20000
AFIX   0
C42   1    1.133813    0.038785    0.695086    11.00000    0.02772    0.02276 =
         0.02601    0.00072    0.00110    0.00008
AFIX  43
H42   2    1.198161    0.066538    0.718979    11.00000   -1.20000
AFIX   0
HKLF 4


REM  s1 in P2(1)/n
REM wR2 = 0.0499, GooF = S = 1.084, Restrained GooF = 1.084 for all data
REM R1 = 0.0237 for 6946 Fo > 4sig(Fo) and 0.0387 for all 8449 data
REM 430 parameters refined using 0 restraints

END

WGHT      0.0001      9.0402

REM Highest difference peak  2.158,  deepest hole -0.939,  1-sigma level  0.101
Q1    1   0.6603  0.0755  0.6804  11.00000  0.05    2.16
Q2    1   0.9788  0.3592  1.0412  11.00000  0.05    2.09
Q3    1   1.2809  0.2052  0.6392  11.00000  0.05    0.55
Q4    1   0.6435  0.2009  0.9176  11.00000  0.05    0.54
Q5    1   0.6148  0.1996  0.7049  11.00000  0.05    0.48
Q6    1   0.6329  0.0631  0.7409  11.00000  0.05    0.46
Q7    1   0.5767  0.1474  0.5602  11.00000  0.05    0.44
Q8    1   0.9034  0.1384  0.7151  11.00000  0.05    0.43
Q9    1   0.6340  0.1590  0.5975  11.00000  0.05    0.42
Q10   1   1.0166  0.0585  0.9179  11.00000  0.05    0.42
Q11   1   0.8439  0.0027  0.8183  11.00000  0.05    0.41
Q12   1   0.7637  0.0764  0.6807  11.00000  0.05    0.41
Q13   1   0.4594  0.0018  0.7793  11.00000  0.05    0.41
Q14   1   0.8772  0.1161  0.9792  11.00000  0.05    0.40
Q15   1   0.6125  0.3582  0.7660  11.00000  0.05    0.40
Q16   1   0.8954  0.1205  0.7612  11.00000  0.05    0.39
Q17   1   0.7076  0.1577  0.7264  11.00000  0.05    0.39
Q18   1   0.7939  0.1273  0.8559  11.00000  0.05    0.38
Q19   1   0.6427  0.1192  0.7118  11.00000  0.05    0.38
Q20   1   0.9091  0.3623  0.8975  11.00000  0.05    0.37
;
_shelx_res_checksum              20398
_olex2_submission_special_instructions 'No special instructions were received'
_exptl_crystal_recrystallization_method 
'Re-crystallisation from solvent: diethyl ether, pentane'
_chemical_properties_physical    Air-sensitive,Moisture-sensitive,Radioactive
